# Supplementary material for: Elevating seed oil content in a polyploid crop by induced mutations in SEED FATTY ACID REDUCER genes
Source: Plant Biotechnol J. 2020 Apr 13;18(11):2251–66. doi: 10.1111/pbi.13381 (PMC7589255; doi:10.1111/pbi.13381)
Supplement: Supplementary file 2 — Dataset S1 Seed oil content and oleic acid composition of all accessions [file PBI-18-2251-s003.xlsx]

## Sheet: 1
Supplementary Dataset S1_1: SOC and fatty acid composition of 870 rapeseed accessions
Sample	Oil	C18:1
R4155	49.11	66.21
R4156	47.78	61.59
R4157	48.59	65.27
R4158	55.22	68.67
R4159	48.52	61.23
R4160	46.22	65.24
R4161	49.12	62.94
R4162	51.1	59.11
R4163	46.94	65.78
R4165	52.2	64.19
R4166	51.15	65.65
R4167	47.31	61.33
R4168	50.63	60.69
R4169	43.37	65.59
R4170	47.31	61.23
R4171	51.22	66.75
R4172	48.46	61.41
R4173	47.36	64.48
R4174	48.6	68.37
R4176	47.78	63.44
R4177	46.73	61.58
R4178	46.95	67.31
R4179	51.04	68.1
R4180	49.8	67.77
R4181	48.05	58.47
R4182	49.8	60.6
R4183	52.76	62.21
R4184	50.08	60.61
R4185	49.87	59.39
R4186	48.64	62.39
R4187	46.34	65.35
R4188	44.2	59.16
R4189	49.68	63.72
R4190	49.6	61.17
R4191	47.17	59.23
R4192	50.37	62.07
R4194	48.21	65.91
R4195	49.17	59.61
R4196	50.62	58.36
R4197	49.44	57.15
R4198	49.43	67.52
R4199	48.81	67.34
R4200	49.56	63.41
R4202	47.7	66.35
R4203	46.01	58.88
R4204	52.54	61.22
R4205	51.44	60.57
R4206	53.38	60.4
R4207	48.43	66.09
R4208	47.73	67.07
R4209	41.88	63.37
R4210	47.17	60.73
R4211	47.71	58.52
R4212	39.5	60.91
R4213	48.55	59.76
R4214	45.96	60.82
R4215	52.12	62.32
R4216	51.95	69.31
R4218	48.24	63.92
R4219	48.02	63.9
R4220	50.63	60.51
R4221	50.1	63.51
R4222	54.47	62.13
R4223	51.02	64.62
R4224	49.06	66.42
R4225	47.22	66.8
R4226	46.97	65.47
R4227	55.53	68.92
R4228	45.22	65.79
R4229	46.9	65.2
R4230	44.84	61.6
R4231	48.98	67.41
R4232	46.21	57.27
R4236	42.98	66.6
R4237	46.88	61.24
R4238	47.46	63.85
R4239	50.76	61.69
R4240	49.28	63.04
R4241	43.1	60.44
R4242	46.39	67.87
R4243	46.95	67.83
R4244	47.72	59.21
R4247	44.63	67.11
R4248	49.45	65.41
R4249	50.73	61
R4250	51.46	62.08
R4251	47.1	63.5
R4252	47.38	67.49
R4253	49.41	60.98
R4254	48.78	67.36
R4255	50.58	65.93
R4256	50.1	60.45
R4257	48.53	59.3
R4258	38.87	59.84
R4261	48.75	61.16
R4263	51.24	60.7
R4265	51.62	69
R4266	46.82	67.9
R4267	47.29	69.31
R4269	49.88	66.73
R4272	46.46	70.06
R4274	47.96	68.1
R4276	41.58	62.36
R4277	47.07	59.95
R4278	48.72	62.96
R4279	39.18	66.31
R4281	47.33	60.82
R4282	46.21	62.68
R4284	42.68	66.23
R4286	47.52	63.94
R4288	52.84	61.63
R4292	47.99	67.63
R4293	40.71	65.06
R4294	48.62	59.59
R4295	49.12	64.41
R4296	49.56	67.14
R4297	48.93	61.41
R4298	40.25	62.36
R4299	49.77	66.65
R4301	49.66	70.22
R4303	42.54	67.73
R4304	48.17	65.13
R4305	47.54	64.54
R4306	45.66	63.17
R4307	46.81	64.49
R4308	45.76	63.87
R4309	50.89	64.91
R4310	50.48	68.68
R4311	48.85	64
R4314	50.95	65.39
R4315	50.79	68.07
R4316	46.25	62.18
R4317	46.19	62.89
R4318	44.46	67.66
R4321	42.69	68
R4323	35.53	67.04
R4324	48.4	67.88
R4325	44.9	62.19
R4326	51.41	69.23
R4328	47.93	67.79
R4329	48.88	67.04
R4331	47.13	64.08
R4334	44.95	72.55
R4335	46.3	67.19
R4336	52.1	63.79
R4337	49.02	67.33
R4338	48.06	64.2
R4339	47.8	67.61
R4340	45.97	67.98
R4341	52.59	58.53
R4342	50.69	67.86
R4343	45.67	62.06
R4344	45.86	64.88
R4345	47.04	67.46
R4347	43.99	63.26
R4349	48.17	66.77
R4350	49.97	63.75
R4351	47.56	64.69
R4352	48.6	69.32
R4353	47.08	58.42
R4354	46.74	64.47
R4355	40.78	67.27
R4356	47.3	68.56
R4357	45.16	68.28
R4358	48.24	66.57
R4359	47.48	66.51
R4360	49.22	70.32
R4361	49.77	71.91
R4364	48.29	65.36
R4365	47.88	68.6
R4366	47.17	65.9
R4367	50.51	66.88
R4368	47.42	65.86
R4369	45.14	64.66
R4371	48.38	63.88
R4372	48.56	60.53
R4373	45.42	61.68
R4374	40.31	64.11
R4375	43.1	68.29
R4376	49.93	70.09
R4377	48.82	68.54
R4378	45.02	62.29
R4379	53.32	63.33
R4380	51.72	69.82
R4381	49.12	69.53
R4382	52.55	71.14
R4383	50.15	66.78
R4384	49.97	70.13
R4385	44.37	61.01
R4386	50.88	66.5
R4387	51.54	65.35
R4388	51.89	68.01
R4389	43.22	62.15
R4391	49.74	59.24
R4393	49.51	67.33
R4395	51.97	72.34
R4396	48.63	67.59
R4397	51.46	70.3
R4398	52.38	69.22
R4399	47.6	66.06
R4400	45.23	65.91
R4401	47.03	63.95
R4402	49.75	61.32
R4403	46.33	61.24
R4404	45.67	73.85
R4405	46.39	63.53
R4406	47.93	63.81
R4407	49.09	72.47
R4408	50.86	69.72
R4409	48.71	62.13
R4410	49.35	69.91
R4411	46.45	63.3
R4412	49	59.07
R4413	49.36	65.47
R4414	50.15	66.76
R4415	50.98	69.38
R4416	49.63	67.08
R4417	46.54	63.89
R4418	46.99	66.16
R4419	44.97	62.93
R4420	48.32	60.79
R4421	51.33	70.66
R4422	47.32	59.71
R4423	48.14	63.99
R4424	48.61	68.75
R4425	48.37	59.9
R4426	48	64.9
R4427	47.99	68.7
R4429	48.08	67.44
R4430	46.54	66.82
R4431	40.55	59.62
R4433	47.16	67.04
R4434	45.6	61.33
R4435	43.55	63.25
R4436	49.18	60.54
R4437	44.65	64.17
R4438	48.45	70.14
R4439	47.72	67.26
R4440	53.22	67.41
R4443	50.33	65.47
R4444	49.78	67
R4445	49.78	65.32
R4446	47.74	62.53
R4448	49.57	64.83
R4449	47.86	68.5
R4451	47.86	65.63
R4452	46.96	67.43
R4453	47.04	70.71
R4454	48.89	69.04
R4455	47.72	60
R4456	49.63	68.76
R4457	43.93	64.2
R4458	47.34	72.58
R4459	49.09	64.49
R4460	45.07	62.96
R4461	45.19	63.75
R4462	47.5	65.94
R4463	49.55	59.73
R4464	44.47	61.4
R4465	48.18	62.13
R4466	45.58	65.35
R4467	48.38	68.26
R4468	49.72	65.8
R4469	47	59.95
R4470	46.34	64.49
R4471	48.96	65.92
R4472	49.22	73.22
R4473	50.07	69.06
R4474	47.1	64.39
R4476	47.79	66.38
R4477	48.18	66.18
R4478	44.65	64.22
R4479	48.43	67.52
R4480	49.72	65.35
R4481	47.24	64.29
R4482	47.83	68.37
R4483	46.67	64.94
R4485	49.63	64.27
R4486	49.07	65.66
R4487	46.45	57.69
R4488	47.23	62.2
R4489	47.53	64.13
R4491	49.72	66.92
R4492	48.51	69.9
R4494	47.2	62.56
R4495	47.8	68.13
R4496	50.44	70.34
R4498	45	64.17
R4500	44.75	66.97
R4501	43.98	65.4
R4502	48.97	68.62
R4503	47.14	70.75
R4504	52.13	62.34
R4506	47.47	64.27
R4507	47.94	67.19
R4508	49.83	67.1
R4509	49.75	68.76
R4511	51.03	68.64
R4512	51.88	68.1
R4513	46.35	62.26
R4514	46.23	65.44
R4515	40.29	63.36
R4516	40.15	56.43
R4517	42.94	67.53
R4518	46.34	63.96
R4519	46.28	67.05
R4520	48.9	66.48
R4521	54.06	64.55
R4522	49.75	59.77
R4523	48.08	68.33
R4524	48.73	64.14
R4525	46.95	66.92
R4526	47.19	66.27
R4527	45.49	67.15
R4529	45.73	60.92
R4531	47.72	63.19
R4533	48.79	66.95
R4534	50.09	63.3
R4535	45.42	63.37
R4536	48.52	68.74
R4537	48.77	67.28
R4538	44.44	62.3
R4539	48.37	72.59
R4540	42.77	61.21
R4541	45.98	59.48
R4542	49.13	68.8
R4543	48.33	67.8
R4544	48.66	70.16
R4545	43.91	63.15
R4546	47.7	68.98
R4547	49.83	74.2
R4548	41.77	64.57
R4549	44.97	66.09
R4550	48.02	65.2
R4551	49.01	67.64
R4552	48.76	63.61
R4553	47.94	62.94
R4554	47.24	61.7
R4555	48.67	66.95
R4556	49.01	69.26
R4557	46.79	66.58
R4558	46.04	64.75
R4559	48.9	65.21
R4561	51.67	62.88
R4562	47.08	64.38
R4563	48.37	62.1
R4564	46.32	62.49
R4565	48.24	69.3
R4566	50.59	62.99
R4567	50.95	62.46
R4568	44.78	64.66
R4569	44.83	64.59
R4570	46.84	65.74
R4571	43.3	61.63
R4572	47.67	60.27
R4573	47.4	64.16
R4574	49.73	66.96
R4575	49.5	58.4
R4576	42.13	68.47
R4577	43.76	61.83
R4578	47.32	66.68
R4579	49.99	65.87
R4580	48.14	63.28
R4581	48.75	67.6
R4583	49.12	66.39
R4584	45.77	58.92
R4585	45.6	63.8
R4586	52.03	64.89
R4587	50.66	60.62
R4588	52.94	64.94
R4589	37.39	63.31
R4592	38.35	59.94
R4595	48.14	61.21
R4596	48	66.95
R4597	50.08	65.64
R4598	47.4	69.89
R4599	52.47	71.57
R4600	49.27	62.32
R4601	48.44	65.01
R4602	45.71	65.05
R4603	50.16	67
R4604	46.79	66.59
R4605	50.1	66.98
R4606	50.3	65.75
R4607	51.38	63.93
R4608	47.99	64.36
R4609	48.73	64.36
R4610	44.65	63.5
R4611	48.86	65.65
R4612	48.8	66.63
R4613	49.53	65.04
R4614	52.64	64.38
R4615	50.26	67.13
R4616	51.06	71.65
R4617	48.97	67.14
R4619	46.47	65.31
R4620	49.69	66.3
R4621	54.82	60.6
R4622	51.07	66.68
R4623	48.97	70.07
R4624	47.17	66.13
R4625	51.15	68.48
R4626	50.49	70.32
R4627	49.33	67.93
R4628	49.91	65.46
R4629	50.54	67.04
R4630	47.94	64.85
R4631	49.9	61.24
R4632	52.19	67.33
R4633	48.1	65.82
R4634	51.39	60.84
R4635	52.38	61.23
R4636	52.34	67.67
R4637	51.33	67.52
R4638	50.43	68.1
R4639	52.12	66.1
R4640	47.86	68.93
R4641	45.38	64.52
R4642	50.55	66.83
R4643	47.91	62.27
R4644	47.13	65.76
R4645	47.06	63.73
R4646	48.53	61.48
R4647	52.06	62.32
R4648	49.8	65.87
R4649	45.96	57.61
R4650	43.73	65.48
R4651	49.1	69.6
R4652	48.33	63.55
R4653	53.06	65.41
R4654	53.71	65.14
R4655	50.16	68.82
R4656	51.55	61.59
R4657	52.27	63.19
R4658	50.05	66.13
R4659	45.94	63.03
R4660	46.58	60.59
R4661	50.65	66.49
R4662	50.71	65.81
R4663	47.76	66.74
R4664	47.09	64.25
R4665	46.8	68.19
R4666	49.03	65.62
R4667	47.44	63.35
R4668	50.87	67.48
R4671	49.62	61.52
R4672	47.77	67.86
R4673	49.1	59.64
R4674	48.05	66.2
R4675	48.77	66.38
R4676	48.77	58.46
R4677	44.6	66.02
R4678	46.63	66.07
R4679	49.99	62.91
R4680	42.8	63.87
R4682	48.9	61.35
R4683	47.66	62.16
R4684	50.11	62.48
R4685	48.5	61.38
R4686	49.44	63.44
R4687	49.54	59.65
R4688	43.98	56.46
R4689	49.12	62.4
R4690	49.92	62.58
R4691	42.36	66.95
R4692	45.71	63.7
R4693	49.19	71.63
R4694	49.85	59.89
R4695	47.18	57.56
R4696	50.99	63.03
R4697	51.13	60.42
R4700	50.95	60.94
R4701	47.06	58.96
R4703	48.69	67.81
R4704	44.55	67.38
R4705	48.17	62.35
R4706	49.96	61.3
R4707	50.3	59.69
R4708	47.48	57.78
R4710	50.98	58.04
R4711	51.63	63.06
R4712	47.9	61.54
R4713	51.93	62.41
R4715	52.35	64.84
R4718	49.28	57.47
R4719	42.48	59.9
R4720	40.3	57.53
R4721	44.04	56.91
R4723	50.36	63.34
R4725	51.35	60.89
R4726	45.54	63.27
R4728	47.19	63.26
R4729	47.23	59.84
R4730	48.09	63.05
R4731	49.41	62.75
R4732	47.54	53.51
R4735	48.19	65.31
R4736	54.68	62.81
R4737	51.47	61.02
R4738	49.46	63.97
R4739	49.88	59.56
R4742	41.44	61.83
R4743	47.27	58.49
R4744	41.84	60.13
R4745	44.71	64.85
R4746	47.32	61.08
R4747	52.02	60.06
R4748	44.24	62.09
R4749	42.34	59.96
R4750	53.73	66.48
R4751	50.41	64.25
R4752	41.64	63.73
R4753	47.65	70.36
R4754	50.31	64.77
R4755	45.65	61.75
R4757	50.59	62.2
R4758	51.24	64.5
R4760	51.21	61.87
R4762	39.16	64.76
R4763	53.77	65.31
R4765	49.44	63.31
R4766	44.8	61.46
R4767	46.75	62.41
R4768	42.73	62.68
R4769	50.47	62.77
R4770	50.31	64.14
R4772	49.13	68.28
R4773	47.08	65.34
R4774	52.24	65.16
R4775	50.69	67.88
R4778	47.57	59.05
R4779	49.14	68.44
R4780	47.63	68.22
R4781	51.72	66.63
R4782	49.5	67.03
R4783	46.3	65.8
R4784	50.6	67.76
R4786	49.73	68.52
R4787	46.41	64.34
R4788	49.34	67.72
R4789	49.94	70.23
R4790	45.39	63.25
R4791	49.49	65.11
R4792	47.12	65.15
R4793	48.01	64.58
R4794	50.89	65.53
R4795	45.65	63.18
R4796	48.62	66.65
R4797	50.27	68.76
R4798	48.64	66.18
R4799	50.81	62.02
R4800	49.63	70.07
R4801	48.25	68.67
R4802	45.04	62.04
R4803	45.69	59.87
R4804	50.54	63.39
R4805	47.16	60.77
R4806	48.37	65.35
R4807	50.38	60.27
R4808	44.7	62.99
R4809	51.24	65.43
R4810	50.47	69.31
R4812	47.95	65.93
R4813	48.3	63.4
R4814	48.17	62.56
R4815	48.88	62.96
R4816	45.32	67.22
R4817	48.42	71.17
R4819	47.78	62.55
R4820	47.99	70.59
R4821	47.34	66.27
R4822	43.97	64.92
R4823	48.37	71.6
R4824	49.14	69.15
R4825	47.04	61.12
R4826	49.59	68.11
R4827	49.61	66.11
R4828	47.22	62.98
R4829	48.88	65.58
R4830	48.21	70.21
R4831	47.2	65.31
R4832	50.47	70.33
R4833	49.89	67.12
R4834	48.58	70.2
R4835	45.12	65.95
R4836	43.78	65.86
R4837	46.93	65.22
R4838	47.17	68.95
R4839	47.01	66.12
R4840	44.2	71.97
R4841	46.84	71.58
R4842	47.37	60.72
R4843	49.18	56.27
R4844	48.23	65.4
R4845	47.7	58.87
R4846	47.9	67.17
R4847	48.53	66.82
R4848	50.1	61.62
R4849	42.39	64.5
R4850	47.27	62.26
R4851	40.33	57.48
R4852	49.81	60.16
R4853	47.43	67.45
R4854	47.85	61.95
R4855	35.09	63.6
R4856	49.18	62.95
R4857	49.09	58.63
R4858	52.79	58.79
R4859	38.51	64.18
R4860	46.99	56.81
R4861	47.21	59.89
R4862	43.71	59.57
R4863	48.96	60.8
R4864	47.75	62.54
R4865	49.79	61.67
R4866	42.75	60.2
R4867	44.04	60.9
R4868	50.67	60.25
R4869	48.23	61.16
R4870	50.27	63.53
R4871	39.71	58.47
R4872	48.67	62.74
R4873	46.17	64.08
R4874	43.4	64.03
R4875	49.41	62.56
R4876	51.04	63.71
R4877	38.27	61.87
R4878	49.57	68.13
R4879	46.71	61.73
R4880	44.68	60.4
R4881	49.11	56.61
R4882	42.43	64.39
R4883	45.63	60.25
R4884	48.8	68.07
R4885	47.85	61.6
R4887	48.79	58.87
R4889	48.61	59.53
R4890	52.32	63.85
R4891	50.68	61.13
R4892	48.51	58.97
R4893	50.11	59.12
R4894	51.48	60.69
R4895	54.88	64.36
R4896	50.29	62.57
R4897	50.73	57.76
R4899	48.35	57.01
R4901	53.16	62.89
R4902	48.28	60.35
R4903	47.98	64.54
R4905	49.14	64.48
R4906	43.39	62.44
R4907	48.06	64.45
R4908	50.38	60.5
R4909	50.71	61.69
R4910	51.07	63.15
R4911	48.13	60.09
R4912	45.59	58.66
R4913	46.64	60.68
R4914	48.37	63.74
R4915	48.22	65.42
R4916	50.32	67.59
R4917	49.53	63.73
R4918	46.27	62.93
R4919	49.52	65.16
R4920	47.61	64.79
R4921	48.86	66.17
R4922	47.47	63.48
R4923	48	63.05
R4924	46.5	64.43
R4925	48.49	65.56
R4926	46.33	64.11
R4927	45.92	63.54
R4928	46.37	64.82
R4929	50.29	65.67
R4930	48.71	62.75
R4931	48.21	64.91
R4932	47.13	64.47
R4933	46.84	65.54
R4934	44.91	58.48
R4935	45.97	65.17
R4936	50.94	61.29
R4937	51.11	65.67
R4940	46.01	68.15
R4941	47.76	62.04
R4942	50.34	68.29
R4943	49.7	62.03
R4944	49.51	66.35
R4945	52.09	63.43
R4946	45.58	63.47
R4947	50.62	63.77
R4948	46.6	61.64
R4949	48.35	65.64
R4950	50.24	62.03
R4951	48.91	67.45
R4953	49.12	63.99
R4954	52.94	62.53
R4955	49.73	67.01
R4956	50.63	67.78
R4957	49.41	66.91
R4958	48.46	59.31
R4959	45.92	59.49
R4960	48.23	61.02
R4961	46.17	67.42
R4962	41.01	63.35
R4965	49.01	59.12
R4966	48.09	64.37
R4968	47.19	63.47
R4969	48.85	66.71
R4970	51.86	68.09
R4972	45.69	62.27
R4973	46.9	67.14
R4974	48.5	64.66
R4975	46.21	67.51
R4977	48.52	62.55
R4978	44.69	65.04
R4979	48.45	62.31
R4980	51.69	65.67
R4981	49.09	62.27
R4982	40.9	61.76
R4983	45.52	65.22
R4984	46.38	64.54
R4985	48.41	66.94
R4986	46.6	56.75
R4987	50.77	61.32
R4988	46.32	57.06
R4990	47.27	55.19
R4991	39.76	54.8
R4992	41.96	62.52
R4993	44.83	58.64
R4994	47.3	60.74
R4995	51.92	61.46
R4996	51.94	57.91
R4998	46.44	62.52
R4999	44.77	59.91
R5000	50.18	62.48
R5001	50.69	62.39
R5002	42.94	61.51
R5003	49.08	61.23
R5004	44.63	59.42
R5005	45.37	60.65
R5006	42.41	58.13
R5007	49.05	62.32
R5008	49.33	58.88
R5009	44.93	57.75
R5010	49.62	58.05
R5012	48.37	60.17
R5014	51.73	64.07
R5015	48.37	61.54
R5016	51.08	60.61
R5017	50.78	58.14
R5018	43.28	63.47
R5019	48.71	60.84
R5020	50.93	59.28
R5021	52.81	61.3
R5022	51.87	56.53
R5023	45.63	58.98
R5024	49.89	62.14
R5025	52	62.39
R5026	49.01	62.8
R5027	50.36	63.33
R5028	52.34	60.32
R5029	51.22	61.48
R5030	48.33	63.62
R5033	49.43	57.26
R5034	44.66	55.79
R5035	51.42	60.02
R5036	46.63	60.39
R5037	44.24	61.98
R5038	49.04	60
R5039	48.24	60.91
R5040	46.84	56.42
R5041	47.61	61.41
R5042	50.96	60.49
R5043	46.74	56.51
R5044	48.76	57.57
R5045	49.91	66.51
R5046	49.07	57.39
R5047	49.13	67.17
R5048	47.29	65.62
R5049	47.33	66.03
R5050	50.49	64.09
R5051	47.4	64.7
R5052	49.63	60
R5054	45.7	65.81
R5055	43.02	63.17
R5056	47.71	61.53
R5057	53.51	60.9
R5059	42.08	62.32
R5060	43.48	62.09
R5061	46.22	60.03
R5062	49.35	58.97
R5064	45.53	59.87
R5065	48.54	63.97
R5066	52.13	59.95
R5067	49.69	62.22
R5068	54.14	61.29
R5069	53.05	58.96
R5070	48.3	60.26
R5071	49.7	55.67
R5072	44.12	67.9
R5073	53.91	60.34
R5074	51.92	59.11
R5075	53.33	62.76
R5076	54.66	62.1
R5078	53.56	59.97
R5079	55.4	61.47
R5080	43.5	63.15
R5081	58.63	67.18
R5082	51.9	62.98
R5083	52.49	61.16
R5084	51.36	58.64
R5085	48.66	60.82
R5086	44.13	63.87
R5088	49.44	62.7
R5089	51.74	59.86
R5124	48.87	62.07
R5125	48.87	56.74
R5126	52.26	64.47
R5127	52.96	65.39
R5128	49.53	60.3
R5129	51.72	62.25
R5130	44.94	61.22
R5131	46.66	63.72
R5132	46.8	60.22
R5091	47.75	57.36
R5094	48.46	57.98
R5098	52.42	69.58
R5099	45.42	59.05
R5100	48.02	58.29
R5101	52.76	65.34
R5102	49.49	68.66
R5104	48.2	58.41
R5105	47.11	61.34
R5106	48.44	56.74
R5107	45.99	62.21
R5108	44.96	65.68
R5109	53.78	67
R5110	56.55	65.45
R5112	49.86	61.95
R5114	47.6	64.15
R5115	47.19	61.52
R5116	48.78	58.49
R5117	50.14	63.12
R5118	50.29	59.56
R5119	44.8	57.81
R5120	48.93	63.77
R5121	49.59	63.35
R5122	44.67	57
R5133	48.76	62.36
R5134	48.72	65.62
R5135	46.73	62.84
R5136	46.45	65.09
R5137	37.43	62.17
R5139	43.69	63.29
R5141	48.25	65.64
R5142	40.21	67.3
R5143	45.8	62.86
R5146	48.58	63.99
R5147	49.42	64.49
R5148	43.47	64.82
R5149	51.41	61.06
R5150	52.27	63.88
R5151	49.03	63.04
R5152	46.76	65.61
R5153	44	67.01
R5154	48.18	67.84
R5156	46.06	65.15
R5157	53.97	63.01
R5159	47.87	61.36
R5161	47.7	64.58

## Sheet: 2
Supplementary Dataset S1_2: SOC and fatty acid composition of all accessions for SFAR1-SFAR5
Sampel (SNP_T >= 20)	Oil content (%)	Oleic acid content (C18:1) (%)		Sample(10 =< SNP_T < 20)	Oil content (%)	Oleic acid content (C18:1) (%)		Sample(SNP_T < 10)	Oil content (%)	Oleic acid content (C18:1) (%)
R4183	52.76	62.21		R4155	49.11	66.21		R4156	47.78	61.59
R4199	48.81	67.34		R4157	48.59	65.27		R4158	55.22	68.67
R4205	51.44	60.57		R4159	48.52	61.23		R4161	49.12	62.94
R4221	50.1	63.51		R4160	46.22	65.24		R4162	51.1	59.11
R4224	49.06	66.42		R4168	50.63	60.69		R4163	46.94	65.78
R4225	47.22	66.8		R4171	51.22	66.75		R4165	52.2	64.19
R4226	46.97	65.47		R4172	48.46	61.41		R4166	51.15	65.65
R4230	44.84	61.6		R4173	47.36	64.48		R4167	47.31	61.33
R4238	47.46	63.85		R4174	48.6	68.37		R4169	43.37	65.59
R4240	49.28	63.04		R4179	51.04	68.1		R4170	47.31	61.23
R4250	51.46	62.08		R4180	49.8	67.77		R4176	47.78	63.44
R4252	47.38	67.49		R4189	49.68	63.72		R4177	46.73	61.58
R4276	41.58	62.36		R4190	49.6	61.17		R4178	46.95	67.31
R4297	48.93	61.41		R4192	50.37	62.07		R4181	48.05	58.47
R4298	40.25	62.36		R4204	52.54	61.22		R4182	49.8	60.6
R4352	48.6	69.32		R4207	48.43	66.09		R4184	50.08	60.61
R4391	49.74	59.24		R4209	41.88	63.37		R4185	49.87	59.39
R4413	49.36	65.47		R4210	47.17	60.73		R4186	48.64	62.39
R4421	51.33	70.66		R4216	51.95	69.31		R4187	46.34	65.35
R4422	47.32	59.71		R4219	48.02	63.9		R4188	44.2	59.16
R4485	49.63	64.27		R4223	51.02	64.62		R4191	47.17	59.23
R4541	45.98	59.48		R4227	55.53	68.92		R4194	48.21	65.91
R4552	48.76	63.61		R4228	45.22	65.79		R4195	49.17	59.61
R4554	47.24	61.7		R4229	46.9	65.2		R4196	50.62	58.36
R4563	48.37	62.1		R4232	46.21	57.27		R4197	49.44	57.15
R4573	47.4	64.16		R4236	42.98	66.6		R4198	49.43	67.52
R4586	52.03	64.89		R4237	46.88	61.24		R4200	49.56	63.41
R4599	52.47	71.57		R4239	50.76	61.69		R4202	47.7	66.35
R4635	52.38	61.23		R4241	43.1	60.44		R4203	46.01	58.88
R4646	48.53	61.48		R4242	46.39	67.87		R4206	53.38	60.4
R4649	45.96	57.61		R4243	46.95	67.83		R4208	47.73	67.07
R4654	53.71	65.14		R4244	47.72	59.21		R4211	47.71	58.52
R4682	48.9	61.35		R4247	44.63	67.11		R4212	39.5	60.91
R4686	49.44	63.44		R4248	49.45	65.41		R4213	48.55	59.76
R4687	49.54	59.65		R4249	50.73	61		R4214	45.96	60.82
R4695	47.18	57.56		R4251	47.1	63.5		R4215	52.12	62.32
R4697	51.13	60.42		R4254	48.78	67.36		R4218	48.24	63.92
R4700	50.95	60.94		R4255	50.58	65.93		R4220	50.63	60.51
R4701	47.06	58.96		R4256	50.1	60.45		R4222	54.47	62.13
R4706	49.96	61.3		R4257	48.53	59.3		R4231	48.98	67.41
R4723	50.36	63.34		R4258	38.87	59.84		R4253	49.41	60.98
R4725	51.35	60.89		R4265	51.62	69		R4261	48.75	61.16
R4729	47.23	59.84		R4269	49.88	66.73		R4263	51.24	60.7
R4731	49.41	62.75		R4274	47.96	68.1		R4266	46.82	67.9
R4766	44.8	61.46		R4278	48.72	62.96		R4267	47.29	69.31
R4767	46.75	62.41		R4281	47.33	60.82		R4272	46.46	70.06
R4778	47.57	59.05		R4282	46.21	62.68		R4277	47.07	59.95
R4807	50.38	60.27		R4284	42.68	66.23		R4279	39.18	66.31
R4822	43.97	64.92		R4288	52.84	61.63		R4286	47.52	63.94
R4828	47.22	62.98		R4295	49.12	64.41		R4292	47.99	67.63
R4834	48.58	70.2		R4296	49.56	67.14		R4293	40.71	65.06
R4858	52.79	58.79		R4301	49.66	70.22		R4294	48.62	59.59
R4868	50.67	60.25		R4305	47.54	64.54		R4299	49.77	66.65
R4869	48.23	61.16		R4307	46.81	64.49		R4303	42.54	67.73
R4871	39.71	58.47		R4309	50.89	64.91		R4304	48.17	65.13
R4882	42.43	64.39		R4310	50.48	68.68		R4306	45.66	63.17
R4884	48.8	68.07		R4311	48.85	64		R4308	45.76	63.87
R4895	54.88	64.36		R4316	46.25	62.18		R4314	50.95	65.39
R4897	50.73	57.76		R4318	44.46	67.66		R4315	50.79	68.07
R4905	49.14	64.48		R4324	48.4	67.88		R4317	46.19	62.89
R4915	48.22	65.42		R4326	51.41	69.23		R4321	42.69	68
R4918	46.27	62.93		R4329	48.88	67.04		R4323	35.53	67.04
R4921	48.86	66.17		R4331	47.13	64.08		R4325	44.9	62.19
R4924	46.5	64.43		R4337	49.02	67.33		R4328	47.93	67.79
R4926	46.33	64.11		R4338	48.06	64.2		R4334	44.95	72.55
R4929	50.29	65.67		R4339	47.8	67.61		R4335	46.3	67.19
R4930	48.71	62.75		R4344	45.86	64.88		R4336	52.1	63.79
R4937	51.11	65.67		R4350	49.97	63.75		R4340	45.97	67.98
R4941	47.76	62.04		R4351	47.56	64.69		R4341	52.59	58.53
R4969	48.85	66.71		R4353	47.08	58.42		R4342	50.69	67.86
R4986	46.6	56.75		R4356	47.3	68.56		R4343	45.67	62.06
R4988	46.32	57.06		R4358	48.24	66.57		R4345	47.04	67.46
R4990	47.27	55.19		R4359	47.48	66.51		R4347	43.99	63.26
R4991	39.76	54.8		R4364	48.29	65.36		R4349	48.17	66.77
R4992	41.96	62.52		R4365	47.88	68.6		R4354	46.74	64.47
R4993	44.83	58.64		R4367	50.51	66.88		R4355	40.78	67.27
R5003	49.08	61.23		R4368	47.42	65.86		R4357	45.16	68.28
R5007	49.05	62.32		R4369	45.14	64.66		R4360	49.22	70.32
R5008	49.33	58.88		R4371	48.38	63.88		R4361	49.77	71.91
R5009	44.93	57.75		R4372	48.56	60.53		R4366	47.17	65.9
R5014	51.73	64.07		R4378	45.02	62.29		R4373	45.42	61.68
R5015	48.37	61.54		R4384	49.97	70.13		R4374	40.31	64.11
R5016	51.08	60.61		R4385	44.37	61.01		R4375	43.1	68.29
R5019	48.71	60.84		R4386	50.88	66.5		R4376	49.93	70.09
R5023	45.63	58.98		R4389	43.22	62.15		R4377	48.82	68.54
R5030	48.33	63.62		R4403	46.33	61.24		R4379	53.32	63.33
R5033	49.43	57.26		R4404	45.67	73.85		R4380	51.72	69.82
R5034	44.66	55.79		R4405	46.39	63.53		R4381	49.12	69.53
R5035	51.42	60.02		R4408	50.86	69.72		R4382	52.55	71.14
R5036	46.63	60.39		R4409	48.71	62.13		R4383	50.15	66.78
R5038	49.04	60		R4410	49.35	69.91		R4387	51.54	65.35
R5039	48.24	60.91		R4412	49	59.07		R4388	51.89	68.01
R5040	46.84	56.42		R4414	50.15	66.76		R4393	49.51	67.33
R5041	47.61	61.41		R4418	46.99	66.16		R4395	51.97	72.34
R5042	50.96	60.49		R4420	48.32	60.79		R4396	48.63	67.59
R5043	46.74	56.51		R4426	48	64.9		R4397	51.46	70.3
R5044	48.76	57.57		R4429	48.08	67.44		R4398	52.38	69.22
R5046	49.07	57.39		R4430	46.54	66.82		R4399	47.6	66.06
R5047	49.13	67.17		R4435	43.55	63.25		R4400	45.23	65.91
R5049	47.33	66.03		R4439	47.72	67.26		R4401	47.03	63.95
R5050	50.49	64.09		R4445	49.78	65.32		R4402	49.75	61.32
R5051	47.4	64.7		R4446	47.74	62.53		R4406	47.93	63.81
R5052	49.63	60		R4448	49.57	64.83		R4407	49.09	72.47
R5054	45.7	65.81		R4455	47.72	60		R4411	46.45	63.3
R5056	47.71	61.53		R4467	48.38	68.26		R4415	50.98	69.38
R5057	53.51	60.9		R4478	44.65	64.22		R4416	49.63	67.08
R5059	42.08	62.32		R4479	48.43	67.52		R4417	46.54	63.89
R5061	46.22	60.03		R4480	49.72	65.35		R4419	44.97	62.93
R5062	49.35	58.97		R4486	49.07	65.66		R4423	48.14	63.99
R5064	45.53	59.87		R4491	49.72	66.92		R4424	48.61	68.75
R5066	52.13	59.95		R4496	50.44	70.34		R4425	48.37	59.9
R5067	49.69	62.22		R4498	45	64.17		R4427	47.99	68.7
R5068	54.14	61.29		R4504	52.13	62.34		R4431	40.55	59.62
R5069	53.05	58.96		R4508	49.83	67.1		R4433	47.16	67.04
R5070	48.3	60.26		R4513	46.35	62.26		R4434	45.6	61.33
R5071	49.7	55.67		R4527	45.49	67.15		R4436	49.18	60.54
R5072	44.12	67.9		R4529	45.73	60.92		R4437	44.65	64.17
R5073	53.91	60.34		R4536	48.52	68.74		R4438	48.45	70.14
R5074	51.92	59.11		R4537	48.77	67.28		R4440	53.22	67.41
R5075	53.33	62.76		R4540	42.77	61.21		R4443	50.33	65.47
R5076	54.66	62.1		R4543	48.33	67.8		R4444	49.78	67
R5078	53.56	59.97		R4544	48.66	70.16		R4449	47.86	68.5
R5079	55.4	61.47		R4550	48.02	65.2		R4451	47.86	65.63
R5080	43.5	63.15		R4551	49.01	67.64		R4452	46.96	67.43
R5081	58.63	67.18		R4553	47.94	62.94		R4453	47.04	70.71
R5082	51.9	62.98		R4562	47.08	64.38		R4454	48.89	69.04
R5083	52.49	61.16		R4565	48.24	69.3		R4456	49.63	68.76
R5084	51.36	58.64		R4566	50.59	62.99		R4457	43.93	64.2
R5085	48.66	60.82		R4569	44.83	64.59		R4458	47.34	72.58
R5086	44.13	63.87		R4575	49.5	58.4		R4459	49.09	64.49
R5088	49.44	62.7		R4580	48.14	63.28		R4460	45.07	62.96
R5089	51.74	59.86		R4581	48.75	67.6		R4461	45.19	63.75
R5124	48.87	62.07		R4583	49.12	66.39		R4462	47.5	65.94
R5125	48.87	56.74		R4584	45.77	58.92		R4463	49.55	59.73
R5126	52.26	64.47		R4587	50.66	60.62		R4464	44.47	61.4
R5127	52.96	65.39		R4588	52.94	64.94		R4465	48.18	62.13
R5128	49.53	60.3		R4589	37.39	63.31		R4466	45.58	65.35
R5129	51.72	62.25		R4595	48.14	61.21		R4468	49.72	65.8
R5131	46.66	63.72		R4598	47.4	69.89		R4469	47	59.95
R5132	46.8	60.22		R4600	49.27	62.32		R4470	46.34	64.49
R5094	48.46	57.98		R4603	50.16	67		R4471	48.96	65.92
R5099	45.42	59.05		R4605	50.1	66.98		R4472	49.22	73.22
R5100	48.02	58.29		R4607	51.38	63.93		R4473	50.07	69.06
R5102	49.49	68.66		R4608	47.99	64.36		R4474	47.1	64.39
R5104	48.2	58.41		R4612	48.8	66.63		R4476	47.79	66.38
R5105	47.11	61.34		R4615	50.26	67.13		R4477	48.18	66.18
R5106	48.44	56.74		R4616	51.06	71.65		R4481	47.24	64.29
R5107	45.99	62.21		R4617	48.97	67.14		R4482	47.83	68.37
R5108	44.96	65.68		R4619	46.47	65.31		R4483	46.67	64.94
R5110	56.55	65.45		R4621	54.82	60.6		R4487	46.45	57.69
R5112	49.86	61.95		R4622	51.07	66.68		R4488	47.23	62.2
R5115	47.19	61.52		R4624	47.17	66.13		R4489	47.53	64.13
R5116	48.78	58.49		R4627	49.33	67.93		R4492	48.51	69.9
R5117	50.14	63.12		R4634	51.39	60.84		R4494	47.2	62.56
R5118	50.29	59.56		R4636	52.34	67.67		R4495	47.8	68.13
R5121	49.59	63.35		R4641	45.38	64.52		R4500	44.75	66.97
R5122	44.67	57		R4645	47.06	63.73		R4501	43.98	65.4
R5133	48.76	62.36		R4652	48.33	63.55		R4502	48.97	68.62
R5134	48.72	65.62		R4653	53.06	65.41		R4503	47.14	70.75
R5135	46.73	62.84		R4662	50.71	65.81		R4506	47.47	64.27
R5136	46.45	65.09		R4666	49.03	65.62		R4507	47.94	67.19
R5141	48.25	65.64		R4671	49.62	61.52		R4509	49.75	68.76
R5142	40.21	67.3		R4672	47.77	67.86		R4511	51.03	68.64
R5149	51.41	61.06		R4678	46.63	66.07		R4512	51.88	68.1
R5150	52.27	63.88		R4685	48.5	61.38		R4514	46.23	65.44
R5152	46.76	65.61		R4689	49.12	62.4		R4515	40.29	63.36
R5154	48.18	67.84		R4690	49.92	62.58		R4516	40.15	56.43
R5156	46.06	65.15		R4694	49.85	59.89		R4517	42.94	67.53
R5157	53.97	63.01		R4703	48.69	67.81		R4518	46.34	63.96
R5159	47.87	61.36		R4707	50.3	59.69		R4519	46.28	67.05
R5161	47.7	64.58		R4718	49.28	57.47		R4520	48.9	66.48
				R4720	40.3	57.53		R4521	54.06	64.55
				R4721	44.04	56.91		R4522	49.75	59.77
				R4726	45.54	63.27		R4523	48.08	68.33
				R4730	48.09	63.05		R4524	48.73	64.14
				R4732	47.54	53.51		R4525	46.95	66.92
				R4735	48.19	65.31		R4526	47.19	66.27
				R4738	49.46	63.97		R4531	47.72	63.19
				R4742	41.44	61.83		R4533	48.79	66.95
				R4744	41.84	60.13		R4534	50.09	63.3
				R4745	44.71	64.85		R4535	45.42	63.37
				R4750	53.73	66.48		R4538	44.44	62.3
				R4755	45.65	61.75		R4539	48.37	72.59
				R4760	51.21	61.87		R4542	49.13	68.8
				R4768	42.73	62.68		R4545	43.91	63.15
				R4769	50.47	62.77		R4546	47.7	68.98
				R4770	50.31	64.14		R4547	49.83	74.2
				R4772	49.13	68.28		R4548	41.77	64.57
				R4773	47.08	65.34		R4549	44.97	66.09
				R4774	52.24	65.16		R4555	48.67	66.95
				R4775	50.69	67.88		R4556	49.01	69.26
				R4780	47.63	68.22		R4557	46.79	66.58
				R4781	51.72	66.63		R4558	46.04	64.75
				R4782	49.5	67.03		R4559	48.9	65.21
				R4784	50.6	67.76		R4561	51.67	62.88
				R4786	49.73	68.52		R4564	46.32	62.49
				R4787	46.41	64.34		R4567	50.95	62.46
				R4788	49.34	67.72		R4568	44.78	64.66
				R4789	49.94	70.23		R4570	46.84	65.74
				R4792	47.12	65.15		R4571	43.3	61.63
				R4793	48.01	64.58		R4572	47.67	60.27
				R4798	48.64	66.18		R4574	49.73	66.96
				R4806	48.37	65.35		R4576	42.13	68.47
				R4809	51.24	65.43		R4577	43.76	61.83
				R4810	50.47	69.31		R4578	47.32	66.68
				R4814	48.17	62.56		R4579	49.99	65.87
				R4815	48.88	62.96		R4585	45.6	63.8
				R4823	48.37	71.6		R4592	38.35	59.94
				R4824	49.14	69.15		R4596	48	66.95
				R4829	48.88	65.58		R4597	50.08	65.64
				R4830	48.21	70.21		R4601	48.44	65.01
				R4839	47.01	66.12		R4602	45.71	65.05
				R4840	44.2	71.97		R4604	46.79	66.59
				R4841	46.84	71.58		R4606	50.3	65.75
				R4844	48.23	65.4		R4609	48.73	64.36
				R4846	47.9	67.17		R4610	44.65	63.5
				R4847	48.53	66.82		R4611	48.86	65.65
				R4855	35.09	63.6		R4613	49.53	65.04
				R4859	38.51	64.18		R4614	52.64	64.38
				R4866	42.75	60.2		R4620	49.69	66.3
				R4867	44.04	60.9		R4623	48.97	70.07
				R4872	48.67	62.74		R4625	51.15	68.48
				R4874	43.4	64.03		R4626	50.49	70.32
				R4876	51.04	63.71		R4628	49.91	65.46
				R4877	38.27	61.87		R4629	50.54	67.04
				R4878	49.57	68.13		R4630	47.94	64.85
				R4879	46.71	61.73		R4631	49.9	61.24
				R4880	44.68	60.4		R4632	52.19	67.33
				R4883	45.63	60.25		R4633	48.1	65.82
				R4885	47.85	61.6		R4637	51.33	67.52
				R4887	48.79	58.87		R4638	50.43	68.1
				R4890	52.32	63.85		R4639	52.12	66.1
				R4891	50.68	61.13		R4640	47.86	68.93
				R4892	48.51	58.97		R4642	50.55	66.83
				R4893	50.11	59.12		R4643	47.91	62.27
				R4894	51.48	60.69		R4644	47.13	65.76
				R4896	50.29	62.57		R4647	52.06	62.32
				R4899	48.35	57.01		R4648	49.8	65.87
				R4906	43.39	62.44		R4650	43.73	65.48
				R4907	48.06	64.45		R4651	49.1	69.6
				R4908	50.38	60.5		R4655	50.16	68.82
				R4912	45.59	58.66		R4656	51.55	61.59
				R4914	48.37	63.74		R4657	52.27	63.19
				R4919	49.52	65.16		R4658	50.05	66.13
				R4922	47.47	63.48		R4659	45.94	63.03
				R4927	45.92	63.54		R4660	46.58	60.59
				R4928	46.37	64.82		R4661	50.65	66.49
				R4935	45.97	65.17		R4663	47.76	66.74
				R4936	50.94	61.29		R4664	47.09	64.25
				R4940	46.01	68.15		R4665	46.8	68.19
				R4942	50.34	68.29		R4667	47.44	63.35
				R4947	50.62	63.77		R4668	50.87	67.48
				R4948	46.6	61.64		R4673	49.1	59.64
				R4950	50.24	62.03		R4674	48.05	66.2
				R4951	48.91	67.45		R4675	48.77	66.38
				R4953	49.12	63.99		R4676	48.77	58.46
				R4954	52.94	62.53		R4677	44.6	66.02
				R4958	48.46	59.31		R4679	49.99	62.91
				R4961	46.17	67.42		R4680	42.8	63.87
				R4962	41.01	63.35		R4683	47.66	62.16
				R4966	48.09	64.37		R4684	50.11	62.48
				R4970	51.86	68.09		R4688	43.98	56.46
				R4972	45.69	62.27		R4691	42.36	66.95
				R4973	46.9	67.14		R4692	45.71	63.7
				R4974	48.5	64.66		R4693	49.19	71.63
				R4975	46.21	67.51		R4696	50.99	63.03
				R4977	48.52	62.55		R4704	44.55	67.38
				R4978	44.69	65.04		R4705	48.17	62.35
				R4979	48.45	62.31		R4708	47.48	57.78
				R4980	51.69	65.67		R4710	50.98	58.04
				R4981	49.09	62.27		R4711	51.63	63.06
				R4982	40.9	61.76		R4712	47.9	61.54
				R4987	50.77	61.32		R4713	51.93	62.41
				R4994	47.3	60.74		R4715	52.35	64.84
				R4996	51.94	57.91		R4719	42.48	59.9
				R4999	44.77	59.91		R4728	47.19	63.26
				R5000	50.18	62.48		R4736	54.68	62.81
				R5001	50.69	62.39		R4737	51.47	61.02
				R5002	42.94	61.51		R4739	49.88	59.56
				R5004	44.63	59.42		R4743	47.27	58.49
				R5005	45.37	60.65		R4746	47.32	61.08
				R5010	49.62	58.05		R4747	52.02	60.06
				R5012	48.37	60.17		R4748	44.24	62.09
				R5018	43.28	63.47		R4749	42.34	59.96
				R5022	51.87	56.53		R4751	50.41	64.25
				R5024	49.89	62.14		R4752	41.64	63.73
				R5025	52	62.39		R4753	47.65	70.36
				R5028	52.34	60.32		R4754	50.31	64.77
				R5037	44.24	61.98		R4757	50.59	62.2
				R5045	49.91	66.51		R4758	51.24	64.5
				R5048	47.29	65.62		R4762	39.16	64.76
				R5055	43.02	63.17		R4763	53.77	65.31
				R5060	43.48	62.09		R4765	49.44	63.31
				R5091	47.75	57.36		R4779	49.14	68.44
				R5098	52.42	69.58		R4783	46.3	65.8
				R5101	52.76	65.34		R4790	45.39	63.25
				R5109	53.78	67		R4791	49.49	65.11
				R5114	47.6	64.15		R4794	50.89	65.53
				R5120	48.93	63.77		R4795	45.65	63.18
				R5139	43.69	63.29		R4796	48.62	66.65
				R5143	45.8	62.86		R4797	50.27	68.76
				R5146	48.58	63.99		R4799	50.81	62.02
				R5148	43.47	64.82		R4800	49.63	70.07
				R5151	49.03	63.04		R4801	48.25	68.67
				R5153	44	67.01		R4802	45.04	62.04
								R4803	45.69	59.87
								R4804	50.54	63.39
								R4805	47.16	60.77
								R4808	44.7	62.99
								R4812	47.95	65.93
								R4813	48.3	63.4
								R4816	45.32	67.22
								R4817	48.42	71.17
								R4819	47.78	62.55
								R4820	47.99	70.59
								R4821	47.34	66.27
								R4825	47.04	61.12
								R4826	49.59	68.11
								R4827	49.61	66.11
								R4831	47.2	65.31
								R4832	50.47	70.33
								R4833	49.89	67.12
								R4835	45.12	65.95
								R4836	43.78	65.86
								R4837	46.93	65.22
								R4838	47.17	68.95
								R4842	47.37	60.72
								R4843	49.18	56.27
								R4845	47.7	58.87
								R4848	50.1	61.62
								R4849	42.39	64.5
								R4850	47.27	62.26
								R4851	40.33	57.48
								R4852	49.81	60.16
								R4853	47.43	67.45
								R4854	47.85	61.95
								R4856	49.18	62.95
								R4857	49.09	58.63
								R4860	46.99	56.81
								R4861	47.21	59.89
								R4862	43.71	59.57
								R4863	48.96	60.8
								R4864	47.75	62.54
								R4865	49.79	61.67
								R4870	50.27	63.53
								R4873	46.17	64.08
								R4875	49.41	62.56
								R4881	49.11	56.61
								R4889	48.61	59.53
								R4901	53.16	62.89
								R4902	48.28	60.35
								R4903	47.98	64.54
								R4909	50.71	61.69
								R4910	51.07	63.15
								R4911	48.13	60.09
								R4913	46.64	60.68
								R4916	50.32	67.59
								R4917	49.53	63.73
								R4920	47.61	64.79
								R4923	48	63.05
								R4925	48.49	65.56
								R4931	48.21	64.91
								R4932	47.13	64.47
								R4933	46.84	65.54
								R4934	44.91	58.48
								R4943	49.7	62.03
								R4944	49.51	66.35
								R4945	52.09	63.43
								R4946	45.58	63.47
								R4949	48.35	65.64
								R4955	49.73	67.01
								R4956	50.63	67.78
								R4957	49.41	66.91
								R4959	45.92	59.49
								R4960	48.23	61.02
								R4965	49.01	59.12
								R4968	47.19	63.47
								R4983	45.52	65.22
								R4984	46.38	64.54
								R4985	48.41	66.94
								R4995	51.92	61.46
								R4998	46.44	62.52
								R5006	42.41	58.13
								R5017	50.78	58.14
								R5020	50.93	59.28
								R5021	52.81	61.3
								R5026	49.01	62.8
								R5027	50.36	63.33
								R5029	51.22	61.48
								R5065	48.54	63.97
								R5130	44.94	61.22
								R5119	44.8	57.81
								R5137	37.43	62.17
								R5147	49.42	64.49

## Sheet: 3
Supplementary Dataset S1_3: SOC and fatty acid composition of all accessions for BnSFAR1
SNP_T1 > 5	Oil content (%)	Oleic acid content (C18:1) (%)		0< SNP_T1 =< 5	Oil content (%)	Oleic acid content (C18:1) (%)		SNP_T1 = 0	Oil content (%)	Oleic acid content (C18:1) (%)
R4205	51.44	60.57		R4165	52.2	64.19		R4155	49.11	66.21
R4228	45.22	65.79		R4168	50.63	60.69		R4156	47.78	61.59
R4230	44.84	61.6		R4183	52.76	62.21		R4157	48.59	65.27
R4238	47.46	63.85		R4184	50.08	60.61		R4158	55.22	68.67
R4252	47.38	67.49		R4194	48.21	65.91		R4159	48.52	61.23
R4256	50.1	60.45		R4200	49.56	63.41		R4160	46.22	65.24
R4257	48.53	59.3		R4210	47.17	60.73		R4161	49.12	62.94
R4258	38.87	59.84		R4213	48.55	59.76		R4162	51.1	59.11
R4276	41.58	62.36		R4218	48.24	63.92		R4163	46.94	65.78
R4295	49.12	64.41		R4224	49.06	66.42		R4166	51.15	65.65
R4297	48.93	61.41		R4227	55.53	68.92		R4167	47.31	61.33
R4298	40.25	62.36		R4239	50.76	61.69		R4169	43.37	65.59
R4331	47.13	64.08		R4251	47.1	63.5		R4170	47.31	61.23
R4352	48.6	69.32		R4254	48.78	67.36		R4171	51.22	66.75
R4389	43.22	62.15		R4266	46.82	67.9		R4172	48.46	61.41
R4412	49	59.07		R4267	47.29	69.31		R4173	47.36	64.48
R4421	51.33	70.66		R4278	48.72	62.96		R4174	48.6	68.37
R4465	48.18	62.13		R4288	52.84	61.63		R4176	47.78	63.44
R4575	49.5	58.4		R4294	48.62	59.59		R4177	46.73	61.58
R4586	52.03	64.89		R4309	50.89	64.91		R4178	46.95	67.31
R4588	52.94	64.94		R4316	46.25	62.18		R4179	51.04	68.1
R4599	52.47	71.57		R4361	49.77	71.91		R4180	49.8	67.77
R4621	54.82	60.6		R4367	50.51	66.88		R4181	48.05	58.47
R4649	45.96	57.61		R4369	45.14	64.66		R4182	49.8	60.6
R4654	53.71	65.14		R4372	48.56	60.53		R4185	49.87	59.39
R4682	48.9	61.35		R4391	49.74	59.24		R4186	48.64	62.39
R4686	49.44	63.44		R4403	46.33	61.24		R4187	46.34	65.35
R4697	51.13	60.42		R4409	48.71	62.13		R4188	44.2	59.16
R4700	50.95	60.94		R4417	46.54	63.89		R4189	49.68	63.72
R4701	47.06	58.96		R4419	44.97	62.93		R4190	49.6	61.17
R4723	50.36	63.34		R4422	47.32	59.71		R4191	47.17	59.23
R4729	47.23	59.84		R4431	40.55	59.62		R4192	50.37	62.07
R4731	49.41	62.75		R4437	44.65	64.17		R4195	49.17	59.61
R4742	41.44	61.83		R4446	47.74	62.53		R4196	50.62	58.36
R4755	45.65	61.75		R4448	49.57	64.83		R4197	49.44	57.15
R4766	44.8	61.46		R4471	48.96	65.92		R4198	49.43	67.52
R4769	50.47	62.77		R4491	49.72	66.92		R4199	48.81	67.34
R4778	47.57	59.05		R4501	43.98	65.4		R4202	47.7	66.35
R4807	50.38	60.27		R4513	46.35	62.26		R4203	46.01	58.88
R4822	43.97	64.92		R4525	46.95	66.92		R4204	52.54	61.22
R4858	52.79	58.79		R4529	45.73	60.92		R4206	53.38	60.4
R4868	50.67	60.25		R4534	50.09	63.3		R4207	48.43	66.09
R4883	45.63	60.25		R4540	42.77	61.21		R4208	47.73	67.07
R4884	48.8	68.07		R4543	48.33	67.8		R4209	41.88	63.37
R4887	48.79	58.87		R4551	49.01	67.64		R4211	47.71	58.52
R4895	54.88	64.36		R4554	47.24	61.7		R4212	39.5	60.91
R4905	49.14	64.48		R4558	46.04	64.75		R4214	45.96	60.82
R4912	45.59	58.66		R4561	51.67	62.88		R4215	52.12	62.32
R4918	46.27	62.93		R4563	48.37	62.1		R4216	51.95	69.31
R4919	49.52	65.16		R4564	46.32	62.49		R4219	48.02	63.9
R4921	48.86	66.17		R4569	44.83	64.59		R4220	50.63	60.51
R4926	46.33	64.11		R4572	47.67	60.27		R4221	50.1	63.51
R4929	50.29	65.67		R4573	47.4	64.16		R4222	54.47	62.13
R4937	51.11	65.67		R4587	50.66	60.62		R4223	51.02	64.62
R4941	47.76	62.04		R4626	50.49	70.32		R4225	47.22	66.8
R4986	46.6	56.75		R4629	50.54	67.04		R4226	46.97	65.47
R4990	47.27	55.19		R4635	52.38	61.23		R4229	46.9	65.2
R5003	49.08	61.23		R4646	48.53	61.48		R4231	48.98	67.41
R5007	49.05	62.32		R4653	53.06	65.41		R4232	46.21	57.27
R5010	49.62	58.05		R4690	49.92	62.58		R4236	42.98	66.6
R5014	51.73	64.07		R4694	49.85	59.89		R4237	46.88	61.24
R5015	48.37	61.54		R4705	48.17	62.35		R4240	49.28	63.04
R5016	51.08	60.61		R4707	50.3	59.69		R4241	43.1	60.44
R5023	45.63	58.98		R4708	47.48	57.78		R4242	46.39	67.87
R5030	48.33	63.62		R4720	40.3	57.53		R4243	46.95	67.83
R5033	49.43	57.26		R4721	44.04	56.91		R4244	47.72	59.21
R5034	44.66	55.79		R4725	51.35	60.89		R4247	44.63	67.11
R5035	51.42	60.02		R4738	49.46	63.97		R4248	49.45	65.41
R5036	46.63	60.39		R4744	41.84	60.13		R4249	50.73	61
R5038	49.04	60		R4746	47.32	61.08		R4250	51.46	62.08
R5039	48.24	60.91		R4751	50.41	64.25		R4253	49.41	60.98
R5040	46.84	56.42		R4758	51.24	64.5		R4255	50.58	65.93
R5041	47.61	61.41		R4765	49.44	63.31		R4261	48.75	61.16
R5042	50.96	60.49		R4767	46.75	62.41		R4263	51.24	60.7
R5043	46.74	56.51		R4768	42.73	62.68		R4265	51.62	69
R5044	48.76	57.57		R4770	50.31	64.14		R4269	49.88	66.73
R5046	49.07	57.39		R4809	51.24	65.43		R4272	46.46	70.06
R5047	49.13	67.17		R4827	49.61	66.11		R4274	47.96	68.1
R5050	50.49	64.09		R4834	48.58	70.2		R4277	47.07	59.95
R5052	49.63	60		R4839	47.01	66.12		R4279	39.18	66.31
R5054	45.7	65.81		R4848	50.1	61.62		R4281	47.33	60.82
R5056	47.71	61.53		R4859	38.51	64.18		R4282	46.21	62.68
R5057	53.51	60.9		R4864	47.75	62.54		R4284	42.68	66.23
R5061	46.22	60.03		R4866	42.75	60.2		R4286	47.52	63.94
R5062	49.35	58.97		R4871	39.71	58.47		R4292	47.99	67.63
R5064	45.53	59.87		R4874	43.4	64.03		R4293	40.71	65.06
R5066	52.13	59.95		R4876	51.04	63.71		R4296	49.56	67.14
R5067	49.69	62.22		R4877	38.27	61.87		R4299	49.77	66.65
R5068	54.14	61.29		R4882	42.43	64.39		R4301	49.66	70.22
R5069	53.05	58.96		R4885	47.85	61.6		R4303	42.54	67.73
R5070	48.3	60.26		R4890	52.32	63.85		R4304	48.17	65.13
R5071	49.7	55.67		R4894	51.48	60.69		R4305	47.54	64.54
R5072	44.12	67.9		R4897	50.73	57.76		R4306	45.66	63.17
R5073	53.91	60.34		R4903	47.98	64.54		R4307	46.81	64.49
R5074	51.92	59.11		R4907	48.06	64.45		R4308	45.76	63.87
R5075	53.33	62.76		R4908	50.38	60.5		R4310	50.48	68.68
R5078	53.56	59.97		R4909	50.71	61.69		R4311	48.85	64
R5079	55.4	61.47		R4910	51.07	63.15		R4314	50.95	65.39
R5080	43.5	63.15		R4915	48.22	65.42		R4315	50.79	68.07
R5081	58.63	67.18		R4924	46.5	64.43		R4317	46.19	62.89
R5082	51.9	62.98		R4927	45.92	63.54		R4318	44.46	67.66
R5083	52.49	61.16		R4930	48.71	62.75		R4321	42.69	68
R5084	51.36	58.64		R4931	48.21	64.91		R4323	35.53	67.04
R5085	48.66	60.82		R4935	45.97	65.17		R4324	48.4	67.88
R5086	44.13	63.87		R4943	49.7	62.03		R4325	44.9	62.19
R5088	49.44	62.7		R4948	46.6	61.64		R4326	51.41	69.23
R5089	51.74	59.86		R4950	50.24	62.03		R4328	47.93	67.79
R5124	48.87	62.07		R4958	48.46	59.31		R4329	48.88	67.04
R5125	48.87	56.74		R4960	48.23	61.02		R4334	44.95	72.55
R5126	52.26	64.47		R4962	41.01	63.35		R4335	46.3	67.19
R5127	52.96	65.39		R4969	48.85	66.71		R4336	52.1	63.79
R5128	49.53	60.3		R4972	45.69	62.27		R4337	49.02	67.33
R5129	51.72	62.25		R4974	48.5	64.66		R4338	48.06	64.2
R5131	46.66	63.72		R4978	44.69	65.04		R4339	47.8	67.61
R5132	46.8	60.22		R4979	48.45	62.31		R4340	45.97	67.98
R5100	48.02	58.29		R4980	51.69	65.67		R4341	52.59	58.53
R5104	48.2	58.41		R4982	40.9	61.76		R4342	50.69	67.86
R5105	47.11	61.34		R4988	46.32	57.06		R4343	45.67	62.06
R5106	48.44	56.74		R4991	39.76	54.8		R4344	45.86	64.88
R5108	44.96	65.68		R4992	41.96	62.52		R4345	47.04	67.46
R5110	56.55	65.45		R4994	47.3	60.74		R4347	43.99	63.26
R5112	49.86	61.95		R5018	43.28	63.47		R4349	48.17	66.77
R5114	47.6	64.15		R5019	48.71	60.84		R4350	49.97	63.75
R5115	47.19	61.52		R5022	51.87	56.53		R4351	47.56	64.69
R5116	48.78	58.49		R5037	44.24	61.98		R4353	47.08	58.42
R5117	50.14	63.12		R5049	47.33	66.03		R4354	46.74	64.47
R5118	50.29	59.56		R5051	47.4	64.7		R4355	40.78	67.27
R5121	49.59	63.35		R5059	42.08	62.32		R4356	47.3	68.56
R5133	48.76	62.36		R5065	48.54	63.97		R4357	45.16	68.28
R5134	48.72	65.62		R5076	54.66	62.1		R4358	48.24	66.57
R5135	46.73	62.84		R5130	44.94	61.22		R4359	47.48	66.51
R5136	46.45	65.09		R5094	48.46	57.98		R4360	49.22	70.32
R5141	48.25	65.64		R5098	52.42	69.58		R4364	48.29	65.36
R5142	40.21	67.3		R5099	45.42	59.05		R4365	47.88	68.6
R5149	51.41	61.06		R5102	49.49	68.66		R4366	47.17	65.9
R5150	52.27	63.88		R5107	45.99	62.21		R4368	47.42	65.86
R5152	46.76	65.61		R5109	53.78	67		R4371	48.38	63.88
R5154	48.18	67.84		R5122	44.67	57		R4373	45.42	61.68
R5156	46.06	65.15		R5139	43.69	63.29		R4374	40.31	64.11
R5157	53.97	63.01		R5148	43.47	64.82		R4375	43.1	68.29
R5159	47.87	61.36		R5153	44	67.01		R4376	49.93	70.09
R5161	47.7	64.58						R4377	48.82	68.54
								R4378	45.02	62.29
								R4379	53.32	63.33
								R4380	51.72	69.82
								R4381	49.12	69.53
								R4382	52.55	71.14
								R4383	50.15	66.78
								R4384	49.97	70.13
								R4385	44.37	61.01
								R4386	50.88	66.5
								R4387	51.54	65.35
								R4388	51.89	68.01
								R4393	49.51	67.33
								R4395	51.97	72.34
								R4396	48.63	67.59
								R4397	51.46	70.3
								R4398	52.38	69.22
								R4399	47.6	66.06
								R4400	45.23	65.91
								R4401	47.03	63.95
								R4402	49.75	61.32
								R4404	45.67	73.85
								R4405	46.39	63.53
								R4406	47.93	63.81
								R4407	49.09	72.47
								R4408	50.86	69.72
								R4410	49.35	69.91
								R4411	46.45	63.3
								R4413	49.36	65.47
								R4414	50.15	66.76
								R4415	50.98	69.38
								R4416	49.63	67.08
								R4418	46.99	66.16
								R4420	48.32	60.79
								R4423	48.14	63.99
								R4424	48.61	68.75
								R4425	48.37	59.9
								R4426	48	64.9
								R4427	47.99	68.7
								R4429	48.08	67.44
								R4430	46.54	66.82
								R4433	47.16	67.04
								R4434	45.6	61.33
								R4435	43.55	63.25
								R4436	49.18	60.54
								R4438	48.45	70.14
								R4439	47.72	67.26
								R4440	53.22	67.41
								R4443	50.33	65.47
								R4444	49.78	67
								R4445	49.78	65.32
								R4449	47.86	68.5
								R4451	47.86	65.63
								R4452	46.96	67.43
								R4453	47.04	70.71
								R4454	48.89	69.04
								R4455	47.72	60
								R4456	49.63	68.76
								R4457	43.93	64.2
								R4458	47.34	72.58
								R4459	49.09	64.49
								R4460	45.07	62.96
								R4461	45.19	63.75
								R4462	47.5	65.94
								R4463	49.55	59.73
								R4464	44.47	61.4
								R4466	45.58	65.35
								R4467	48.38	68.26
								R4468	49.72	65.8
								R4469	47	59.95
								R4470	46.34	64.49
								R4472	49.22	73.22
								R4473	50.07	69.06
								R4474	47.1	64.39
								R4476	47.79	66.38
								R4477	48.18	66.18
								R4478	44.65	64.22
								R4479	48.43	67.52
								R4480	49.72	65.35
								R4481	47.24	64.29
								R4482	47.83	68.37
								R4483	46.67	64.94
								R4485	49.63	64.27
								R4486	49.07	65.66
								R4487	46.45	57.69
								R4488	47.23	62.2
								R4489	47.53	64.13
								R4492	48.51	69.9
								R4494	47.2	62.56
								R4495	47.8	68.13
								R4496	50.44	70.34
								R4498	45	64.17
								R4500	44.75	66.97
								R4502	48.97	68.62
								R4503	47.14	70.75
								R4504	52.13	62.34
								R4506	47.47	64.27
								R4507	47.94	67.19
								R4508	49.83	67.1
								R4509	49.75	68.76
								R4511	51.03	68.64
								R4512	51.88	68.1
								R4514	46.23	65.44
								R4515	40.29	63.36
								R4516	40.15	56.43
								R4517	42.94	67.53
								R4518	46.34	63.96
								R4519	46.28	67.05
								R4520	48.9	66.48
								R4521	54.06	64.55
								R4522	49.75	59.77
								R4523	48.08	68.33
								R4524	48.73	64.14
								R4526	47.19	66.27
								R4527	45.49	67.15
								R4531	47.72	63.19
								R4533	48.79	66.95
								R4535	45.42	63.37
								R4536	48.52	68.74
								R4537	48.77	67.28
								R4538	44.44	62.3
								R4539	48.37	72.59
								R4541	45.98	59.48
								R4542	49.13	68.8
								R4544	48.66	70.16
								R4545	43.91	63.15
								R4546	47.7	68.98
								R4547	49.83	74.2
								R4548	41.77	64.57
								R4549	44.97	66.09
								R4550	48.02	65.2
								R4552	48.76	63.61
								R4553	47.94	62.94
								R4555	48.67	66.95
								R4556	49.01	69.26
								R4557	46.79	66.58
								R4559	48.9	65.21
								R4562	47.08	64.38
								R4565	48.24	69.3
								R4566	50.59	62.99
								R4567	50.95	62.46
								R4568	44.78	64.66
								R4570	46.84	65.74
								R4571	43.3	61.63
								R4574	49.73	66.96
								R4576	42.13	68.47
								R4577	43.76	61.83
								R4578	47.32	66.68
								R4579	49.99	65.87
								R4580	48.14	63.28
								R4581	48.75	67.6
								R4583	49.12	66.39
								R4584	45.77	58.92
								R4585	45.6	63.8
								R4589	37.39	63.31
								R4592	38.35	59.94
								R4595	48.14	61.21
								R4596	48	66.95
								R4597	50.08	65.64
								R4598	47.4	69.89
								R4600	49.27	62.32
								R4601	48.44	65.01
								R4602	45.71	65.05
								R4603	50.16	67
								R4604	46.79	66.59
								R4605	50.1	66.98
								R4606	50.3	65.75
								R4607	51.38	63.93
								R4608	47.99	64.36
								R4609	48.73	64.36
								R4610	44.65	63.5
								R4611	48.86	65.65
								R4612	48.8	66.63
								R4613	49.53	65.04
								R4614	52.64	64.38
								R4615	50.26	67.13
								R4616	51.06	71.65
								R4617	48.97	67.14
								R4619	46.47	65.31
								R4620	49.69	66.3
								R4622	51.07	66.68
								R4623	48.97	70.07
								R4624	47.17	66.13
								R4625	51.15	68.48
								R4627	49.33	67.93
								R4628	49.91	65.46
								R4630	47.94	64.85
								R4631	49.9	61.24
								R4632	52.19	67.33
								R4633	48.1	65.82
								R4634	51.39	60.84
								R4636	52.34	67.67
								R4637	51.33	67.52
								R4638	50.43	68.1
								R4639	52.12	66.1
								R4640	47.86	68.93
								R4641	45.38	64.52
								R4642	50.55	66.83
								R4643	47.91	62.27
								R4644	47.13	65.76
								R4645	47.06	63.73
								R4647	52.06	62.32
								R4648	49.8	65.87
								R4650	43.73	65.48
								R4651	49.1	69.6
								R4652	48.33	63.55
								R4655	50.16	68.82
								R4656	51.55	61.59
								R4657	52.27	63.19
								R4658	50.05	66.13
								R4659	45.94	63.03
								R4660	46.58	60.59
								R4661	50.65	66.49
								R4662	50.71	65.81
								R4663	47.76	66.74
								R4664	47.09	64.25
								R4665	46.8	68.19
								R4666	49.03	65.62
								R4667	47.44	63.35
								R4668	50.87	67.48
								R4671	49.62	61.52
								R4672	47.77	67.86
								R4673	49.1	59.64
								R4674	48.05	66.2
								R4675	48.77	66.38
								R4676	48.77	58.46
								R4677	44.6	66.02
								R4678	46.63	66.07
								R4679	49.99	62.91
								R4680	42.8	63.87
								R4683	47.66	62.16
								R4684	50.11	62.48
								R4685	48.5	61.38
								R4687	49.54	59.65
								R4688	43.98	56.46
								R4689	49.12	62.4
								R4691	42.36	66.95
								R4692	45.71	63.7
								R4693	49.19	71.63
								R4695	47.18	57.56
								R4696	50.99	63.03
								R4703	48.69	67.81
								R4704	44.55	67.38
								R4706	49.96	61.3
								R4710	50.98	58.04
								R4711	51.63	63.06
								R4712	47.9	61.54
								R4713	51.93	62.41
								R4715	52.35	64.84
								R4718	49.28	57.47
								R4719	42.48	59.9
								R4726	45.54	63.27
								R4728	47.19	63.26
								R4730	48.09	63.05
								R4732	47.54	53.51
								R4735	48.19	65.31
								R4736	54.68	62.81
								R4737	51.47	61.02
								R4739	49.88	59.56
								R4743	47.27	58.49
								R4745	44.71	64.85
								R4747	52.02	60.06
								R4748	44.24	62.09
								R4749	42.34	59.96
								R4750	53.73	66.48
								R4752	41.64	63.73
								R4753	47.65	70.36
								R4754	50.31	64.77
								R4757	50.59	62.2
								R4760	51.21	61.87
								R4762	39.16	64.76
								R4763	53.77	65.31
								R4772	49.13	68.28
								R4773	47.08	65.34
								R4774	52.24	65.16
								R4775	50.69	67.88
								R4779	49.14	68.44
								R4780	47.63	68.22
								R4781	51.72	66.63
								R4782	49.5	67.03
								R4783	46.3	65.8
								R4784	50.6	67.76
								R4786	49.73	68.52
								R4787	46.41	64.34
								R4788	49.34	67.72
								R4789	49.94	70.23
								R4790	45.39	63.25
								R4791	49.49	65.11
								R4792	47.12	65.15
								R4793	48.01	64.58
								R4794	50.89	65.53
								R4795	45.65	63.18
								R4796	48.62	66.65
								R4797	50.27	68.76
								R4798	48.64	66.18
								R4799	50.81	62.02
								R4800	49.63	70.07
								R4801	48.25	68.67
								R4802	45.04	62.04
								R4803	45.69	59.87
								R4804	50.54	63.39
								R4805	47.16	60.77
								R4806	48.37	65.35
								R4808	44.7	62.99
								R4810	50.47	69.31
								R4812	47.95	65.93
								R4813	48.3	63.4
								R4814	48.17	62.56
								R4815	48.88	62.96
								R4816	45.32	67.22
								R4817	48.42	71.17
								R4819	47.78	62.55
								R4820	47.99	70.59
								R4821	47.34	66.27
								R4823	48.37	71.6
								R4824	49.14	69.15
								R4825	47.04	61.12
								R4826	49.59	68.11
								R4828	47.22	62.98
								R4829	48.88	65.58
								R4830	48.21	70.21
								R4831	47.2	65.31
								R4832	50.47	70.33
								R4833	49.89	67.12
								R4835	45.12	65.95
								R4836	43.78	65.86
								R4837	46.93	65.22
								R4838	47.17	68.95
								R4840	44.2	71.97
								R4841	46.84	71.58
								R4842	47.37	60.72
								R4843	49.18	56.27
								R4844	48.23	65.4
								R4845	47.7	58.87
								R4846	47.9	67.17
								R4847	48.53	66.82
								R4849	42.39	64.5
								R4850	47.27	62.26
								R4851	40.33	57.48
								R4852	49.81	60.16
								R4853	47.43	67.45
								R4854	47.85	61.95
								R4855	35.09	63.6
								R4856	49.18	62.95
								R4857	49.09	58.63
								R4860	46.99	56.81
								R4861	47.21	59.89
								R4862	43.71	59.57
								R4863	48.96	60.8
								R4865	49.79	61.67
								R4867	44.04	60.9
								R4869	48.23	61.16
								R4870	50.27	63.53
								R4872	48.67	62.74
								R4873	46.17	64.08
								R4875	49.41	62.56
								R4878	49.57	68.13
								R4879	46.71	61.73
								R4880	44.68	60.4
								R4881	49.11	56.61
								R4889	48.61	59.53
								R4891	50.68	61.13
								R4892	48.51	58.97
								R4893	50.11	59.12
								R4896	50.29	62.57
								R4899	48.35	57.01
								R4901	53.16	62.89
								R4902	48.28	60.35
								R4906	43.39	62.44
								R4911	48.13	60.09
								R4913	46.64	60.68
								R4914	48.37	63.74
								R4916	50.32	67.59
								R4917	49.53	63.73
								R4920	47.61	64.79
								R4922	47.47	63.48
								R4923	48	63.05
								R4925	48.49	65.56
								R4928	46.37	64.82
								R4932	47.13	64.47
								R4933	46.84	65.54
								R4934	44.91	58.48
								R4936	50.94	61.29
								R4940	46.01	68.15
								R4942	50.34	68.29
								R4944	49.51	66.35
								R4945	52.09	63.43
								R4946	45.58	63.47
								R4947	50.62	63.77
								R4949	48.35	65.64
								R4951	48.91	67.45
								R4953	49.12	63.99
								R4954	52.94	62.53
								R4955	49.73	67.01
								R4956	50.63	67.78
								R4957	49.41	66.91
								R4959	45.92	59.49
								R4961	46.17	67.42
								R4965	49.01	59.12
								R4966	48.09	64.37
								R4968	47.19	63.47
								R4970	51.86	68.09
								R4973	46.9	67.14
								R4975	46.21	67.51
								R4977	48.52	62.55
								R4981	49.09	62.27
								R4983	45.52	65.22
								R4984	46.38	64.54
								R4985	48.41	66.94
								R4987	50.77	61.32
								R4993	44.83	58.64
								R4995	51.92	61.46
								R4996	51.94	57.91
								R4998	46.44	62.52
								R4999	44.77	59.91
								R5000	50.18	62.48
								R5001	50.69	62.39
								R5002	42.94	61.51
								R5004	44.63	59.42
								R5005	45.37	60.65
								R5006	42.41	58.13
								R5008	49.33	58.88
								R5009	44.93	57.75
								R5012	48.37	60.17
								R5017	50.78	58.14
								R5020	50.93	59.28
								R5021	52.81	61.3
								R5024	49.89	62.14
								R5025	52	62.39
								R5026	49.01	62.8
								R5027	50.36	63.33
								R5028	52.34	60.32
								R5029	51.22	61.48
								R5045	49.91	66.51
								R5048	47.29	65.62
								R5055	43.02	63.17
								R5060	43.48	62.09
								R5091	47.75	57.36
								R5101	52.76	65.34
								R5119	44.8	57.81
								R5120	48.93	63.77
								R5137	37.43	62.17
								R5143	45.8	62.86
								R5146	48.58	63.99
								R5147	49.42	64.49
								R5151	49.03	63.04

## Sheet: 4
Supplementary Dataset S1_4: SOC and fatty acid composition of all accessions for BnSFAR2
SNP_T2 >= 5	Oil content (%)	Oleic acid content (C18:1) (%)		0 < SNP_T2 < 5	Oil content (%)	Oleic acid content (C18:1) (%)		SNP_T2 = 0	Oil content (%)	Oleic acid content (C18:1) (%)
R4155	49.11	66.21		R4158	55.22	68.67		R4156	47.78	61.59
R4171	51.22	66.75		R4160	46.22	65.24		R4157	48.59	65.27
R4173	47.36	64.48		R4161	49.12	62.94		R4159	48.52	61.23
R4190	49.6	61.17		R4162	51.1	59.11		R4165	52.2	64.19
R4192	50.37	62.07		R4163	46.94	65.78		R4166	51.15	65.65
R4199	48.81	67.34		R4168	50.63	60.69		R4167	47.31	61.33
R4205	51.44	60.57		R4169	43.37	65.59		R4181	48.05	58.47
R4219	48.02	63.9		R4170	47.31	61.23		R4182	49.8	60.6
R4221	50.1	63.51		R4172	48.46	61.41		R4185	49.87	59.39
R4225	47.22	66.8		R4174	48.6	68.37		R4186	48.64	62.39
R4229	46.9	65.2		R4176	47.78	63.44		R4187	46.34	65.35
R4236	42.98	66.6		R4177	46.73	61.58		R4188	44.2	59.16
R4237	46.88	61.24		R4178	46.95	67.31		R4191	47.17	59.23
R4238	47.46	63.85		R4179	51.04	68.1		R4194	48.21	65.91
R4240	49.28	63.04		R4180	49.8	67.77		R4196	50.62	58.36
R4241	43.1	60.44		R4183	52.76	62.21		R4197	49.44	57.15
R4242	46.39	67.87		R4184	50.08	60.61		R4203	46.01	58.88
R4243	46.95	67.83		R4189	49.68	63.72		R4206	53.38	60.4
R4247	44.63	67.11		R4195	49.17	59.61		R4211	47.71	58.52
R4248	49.45	65.41		R4198	49.43	67.52		R4213	48.55	59.76
R4249	50.73	61		R4200	49.56	63.41		R4215	52.12	62.32
R4250	51.46	62.08		R4202	47.7	66.35		R4222	54.47	62.13
R4251	47.1	63.5		R4204	52.54	61.22		R4227	55.53	68.92
R4252	47.38	67.49		R4207	48.43	66.09		R4232	46.21	57.27
R4255	50.58	65.93		R4208	47.73	67.07		R4256	50.1	60.45
R4274	47.96	68.1		R4209	41.88	63.37		R4257	48.53	59.3
R4284	42.68	66.23		R4210	47.17	60.73		R4258	38.87	59.84
R4329	48.88	67.04		R4212	39.5	60.91		R4266	46.82	67.9
R4339	47.8	67.61		R4214	45.96	60.82		R4267	47.29	69.31
R4344	45.86	64.88		R4216	51.95	69.31		R4276	41.58	62.36
R4351	47.56	64.69		R4218	48.24	63.92		R4286	47.52	63.94
R4352	48.6	69.32		R4220	50.63	60.51		R4293	40.71	65.06
R4358	48.24	66.57		R4223	51.02	64.62		R4297	48.93	61.41
R4366	47.17	65.9		R4224	49.06	66.42		R4298	40.25	62.36
R4368	47.42	65.86		R4226	46.97	65.47		R4306	45.66	63.17
R4378	45.02	62.29		R4228	45.22	65.79		R4308	45.76	63.87
R4380	51.72	69.82		R4230	44.84	61.6		R4309	50.89	64.91
R4384	49.97	70.13		R4231	48.98	67.41		R4315	50.79	68.07
R4391	49.74	59.24		R4239	50.76	61.69		R4317	46.19	62.89
R4393	49.51	67.33		R4244	47.72	59.21		R4318	44.46	67.66
R4395	51.97	72.34		R4253	49.41	60.98		R4321	42.69	68
R4405	46.39	63.53		R4254	48.78	67.36		R4323	35.53	67.04
R4408	50.86	69.72		R4261	48.75	61.16		R4338	48.06	64.2
R4413	49.36	65.47		R4263	51.24	60.7		R4341	52.59	58.53
R4422	47.32	59.71		R4265	51.62	69		R4345	47.04	67.46
R4425	48.37	59.9		R4269	49.88	66.73		R4349	48.17	66.77
R4426	48	64.9		R4272	46.46	70.06		R4350	49.97	63.75
R4446	47.74	62.53		R4277	47.07	59.95		R4354	46.74	64.47
R4452	46.96	67.43		R4278	48.72	62.96		R4356	47.3	68.56
R4454	48.89	69.04		R4279	39.18	66.31		R4372	48.56	60.53
R4455	47.72	60		R4281	47.33	60.82		R4375	43.1	68.29
R4485	49.63	64.27		R4282	46.21	62.68		R4381	49.12	69.53
R4496	50.44	70.34		R4288	52.84	61.63		R4382	52.55	71.14
R4508	49.83	67.1		R4292	47.99	67.63		R4386	50.88	66.5
R4541	45.98	59.48		R4294	48.62	59.59		R4401	47.03	63.95
R4552	48.76	63.61		R4295	49.12	64.41		R4403	46.33	61.24
R4556	49.01	69.26		R4296	49.56	67.14		R4407	49.09	72.47
R4562	47.08	64.38		R4299	49.77	66.65		R4412	49	59.07
R4563	48.37	62.1		R4301	49.66	70.22		R4417	46.54	63.89
R4564	46.32	62.49		R4303	42.54	67.73		R4429	48.08	67.44
R4570	46.84	65.74		R4304	48.17	65.13		R4431	40.55	59.62
R4579	49.99	65.87		R4305	47.54	64.54		R4434	45.6	61.33
R4584	45.77	58.92		R4307	46.81	64.49		R4438	48.45	70.14
R4595	48.14	61.21		R4310	50.48	68.68		R4439	47.72	67.26
R4600	49.27	62.32		R4311	48.85	64		R4440	53.22	67.41
R4678	46.63	66.07		R4314	50.95	65.39		R4443	50.33	65.47
R4687	49.54	59.65		R4316	46.25	62.18		R4449	47.86	68.5
R4732	47.54	53.51		R4324	48.4	67.88		R4453	47.04	70.71
R4738	49.46	63.97		R4325	44.9	62.19		R4457	43.93	64.2
R4745	44.71	64.85		R4326	51.41	69.23		R4461	45.19	63.75
R4749	42.34	59.96		R4328	47.93	67.79		R4464	44.47	61.4
R4784	50.6	67.76		R4331	47.13	64.08		R4465	48.18	62.13
R4789	49.94	70.23		R4334	44.95	72.55		R4472	49.22	73.22
R4834	48.58	70.2		R4335	46.3	67.19		R4473	50.07	69.06
R4851	40.33	57.48		R4336	52.1	63.79		R4474	47.1	64.39
R4858	52.79	58.79		R4337	49.02	67.33		R4480	49.72	65.35
R4869	48.23	61.16		R4340	45.97	67.98		R4481	47.24	64.29
R4872	48.67	62.74		R4342	50.69	67.86		R4487	46.45	57.69
R4915	48.22	65.42		R4343	45.67	62.06		R4489	47.53	64.13
R4919	49.52	65.16		R4347	43.99	63.26		R4500	44.75	66.97
R4937	51.11	65.67		R4353	47.08	58.42		R4502	48.97	68.62
R4941	47.76	62.04		R4355	40.78	67.27		R4507	47.94	67.19
R4942	50.34	68.29		R4357	45.16	68.28		R4509	49.75	68.76
R4947	50.62	63.77		R4359	47.48	66.51		R4511	51.03	68.64
R4951	48.91	67.45		R4360	49.22	70.32		R4516	40.15	56.43
R4953	49.12	63.99		R4361	49.77	71.91		R4518	46.34	63.96
R4954	52.94	62.53		R4364	48.29	65.36		R4519	46.28	67.05
R4969	48.85	66.71		R4365	47.88	68.6		R4520	48.9	66.48
R4970	51.86	68.09		R4367	50.51	66.88		R4523	48.08	68.33
R4980	51.69	65.67		R4369	45.14	64.66		R4524	48.73	64.14
R4986	46.6	56.75		R4371	48.38	63.88		R4526	47.19	66.27
R4988	46.32	57.06		R4373	45.42	61.68		R4529	45.73	60.92
R4990	47.27	55.19		R4374	40.31	64.11		R4534	50.09	63.3
R4991	39.76	54.8		R4376	49.93	70.09		R4535	45.42	63.37
R4993	44.83	58.64		R4377	48.82	68.54		R4540	42.77	61.21
R5002	42.94	61.51		R4379	53.32	63.33		R4546	47.7	68.98
R5005	45.37	60.65		R4383	50.15	66.78		R4554	47.24	61.7
R5007	49.05	62.32		R4385	44.37	61.01		R4558	46.04	64.75
R5008	49.33	58.88		R4387	51.54	65.35		R4561	51.67	62.88
R5009	44.93	57.75		R4388	51.89	68.01		R4566	50.59	62.99
R5016	51.08	60.61		R4389	43.22	62.15		R4572	47.67	60.27
R5024	49.89	62.14		R4396	48.63	67.59		R4573	47.4	64.16
R5028	52.34	60.32		R4397	51.46	70.3		R4574	49.73	66.96
R5047	49.13	67.17		R4398	52.38	69.22		R4576	42.13	68.47
R5048	47.29	65.62		R4399	47.6	66.06		R4578	47.32	66.68
R5049	47.33	66.03		R4400	45.23	65.91		R4581	48.75	67.6
R5054	45.7	65.81		R4402	49.75	61.32		R4587	50.66	60.62
R5055	43.02	63.17		R4404	45.67	73.85		R4588	52.94	64.94
R5061	46.22	60.03		R4406	47.93	63.81		R4589	37.39	63.31
R5062	49.35	58.97		R4409	48.71	62.13		R4599	52.47	71.57
R5064	45.53	59.87		R4410	49.35	69.91		R4602	45.71	65.05
R5084	51.36	58.64		R4411	46.45	63.3
R5094	48.46	57.98		R4414	50.15	66.76
R5101	52.76	65.34		R4415	50.98	69.38
R5102	49.49	68.66		R4416	49.63	67.08
R5108	44.96	65.68		R4418	46.99	66.16
R5116	48.78	58.49		R4419	44.97	62.93
R5120	48.93	63.77		R4420	48.32	60.79
R5122	44.67	57		R4421	51.33	70.66
R5146	48.58	63.99		R4423	48.14	63.99
				R4424	48.61	68.75
				R4427	47.99	68.7
				R4430	46.54	66.82
				R4433	47.16	67.04
				R4435	43.55	63.25
				R4436	49.18	60.54
				R4437	44.65	64.17
				R4444	49.78	67
				R4445	49.78	65.32
				R4448	49.57	64.83
				R4451	47.86	65.63
				R4456	49.63	68.76
				R4458	47.34	72.58
				R4459	49.09	64.49
				R4460	45.07	62.96
				R4462	47.5	65.94
				R4463	49.55	59.73
				R4466	45.58	65.35
				R4467	48.38	68.26
				R4468	49.72	65.8
				R4469	47	59.95
				R4470	46.34	64.49
				R4471	48.96	65.92
				R4476	47.79	66.38
				R4477	48.18	66.18
				R4478	44.65	64.22
				R4479	48.43	67.52
				R4482	47.83	68.37
				R4483	46.67	64.94
				R4486	49.07	65.66
				R4488	47.23	62.2
				R4491	49.72	66.92
				R4492	48.51	69.9
				R4494	47.2	62.56
				R4495	47.8	68.13
				R4498	45	64.17
				R4501	43.98	65.4
				R4503	47.14	70.75
				R4504	52.13	62.34
				R4506	47.47	64.27
				R4512	51.88	68.1
				R4513	46.35	62.26
				R4514	46.23	65.44
				R4515	40.29	63.36
				R4517	42.94	67.53
				R4521	54.06	64.55
				R4522	49.75	59.77
				R4525	46.95	66.92
				R4527	45.49	67.15
				R4531	47.72	63.19
				R4533	48.79	66.95
				R4536	48.52	68.74
				R4537	48.77	67.28
				R4538	44.44	62.3
				R4539	48.37	72.59
				R4542	49.13	68.8
				R4543	48.33	67.8
				R4544	48.66	70.16
				R4545	43.91	63.15
				R4547	49.83	74.2
				R4548	41.77	64.57
				R4549	44.97	66.09
				R4550	48.02	65.2
				R4551	49.01	67.64
				R4553	47.94	62.94
				R4555	48.67	66.95
				R4557	46.79	66.58
				R4559	48.9	65.21
				R4565	48.24	69.3
				R4567	50.95	62.46
				R4568	44.78	64.66
				R4569	44.83	64.59
				R4571	43.3	61.63
				R4575	49.5	58.4
				R4577	43.76	61.83
				R4580	48.14	63.28
				R4583	49.12	66.39
				R4585	45.6	63.8
				R4586	52.03	64.89
				R4592	38.35	59.94
				R4596	48	66.95
				R4597	50.08	65.64
				R4598	47.4	69.89
				R4601	48.44	65.01
				R4603	50.16	67
				R4604	46.79	66.59
				R4605	50.1	66.98
				R4606	50.3	65.75
				R4607	51.38	63.93
				R4608	47.99	64.36
				R4609	48.73	64.36
				R4610	44.65	63.5
				R4611	48.86	65.65
				R4612	48.8	66.63
				R4613	49.53	65.04
				R4614	52.64	64.38
				R4615	50.26	67.13
				R4616	51.06	71.65
				R4617	48.97	67.14
				R4619	46.47	65.31
				R4620	49.69	66.3
				R4621	54.82	60.6
				R4622	51.07	66.68
				R4623	48.97	70.07
				R4624	47.17	66.13
				R4625	51.15	68.48
				R4626	50.49	70.32
				R4627	49.33	67.93
				R4628	49.91	65.46
				R4629	50.54	67.04
				R4630	47.94	64.85
				R4631	49.9	61.24
				R4632	52.19	67.33
				R4633	48.1	65.82
				R4634	51.39	60.84
				R4635	52.38	61.23
				R4636	52.34	67.67
				R4637	51.33	67.52
				R4638	50.43	68.1
				R4639	52.12	66.1
				R4640	47.86	68.93
				R4641	45.38	64.52
				R4642	50.55	66.83
				R4643	47.91	62.27
				R4644	47.13	65.76
				R4645	47.06	63.73
				R4646	48.53	61.48
				R4647	52.06	62.32
				R4648	49.8	65.87
				R4649	45.96	57.61
				R4650	43.73	65.48
				R4651	49.1	69.6
				R4652	48.33	63.55
				R4653	53.06	65.41
				R4654	53.71	65.14
				R4655	50.16	68.82
				R4656	51.55	61.59
				R4657	52.27	63.19
				R4658	50.05	66.13
				R4659	45.94	63.03
				R4660	46.58	60.59
				R4661	50.65	66.49
				R4662	50.71	65.81
				R4663	47.76	66.74
				R4664	47.09	64.25
				R4665	46.8	68.19
				R4666	49.03	65.62
				R4667	47.44	63.35
				R4668	50.87	67.48
				R4671	49.62	61.52
				R4672	47.77	67.86
				R4673	49.1	59.64
				R4674	48.05	66.2
				R4675	48.77	66.38
				R4676	48.77	58.46
				R4677	44.6	66.02
				R4679	49.99	62.91
				R4680	42.8	63.87
				R4682	48.9	61.35
				R4683	47.66	62.16
				R4684	50.11	62.48
				R4685	48.5	61.38
				R4686	49.44	63.44
				R4688	43.98	56.46
				R4689	49.12	62.4
				R4690	49.92	62.58
				R4691	42.36	66.95
				R4692	45.71	63.7
				R4693	49.19	71.63
				R4694	49.85	59.89
				R4695	47.18	57.56
				R4696	50.99	63.03
				R4697	51.13	60.42
				R4700	50.95	60.94
				R4701	47.06	58.96
				R4703	48.69	67.81
				R4704	44.55	67.38
				R4705	48.17	62.35
				R4706	49.96	61.3
				R4707	50.3	59.69
				R4708	47.48	57.78
				R4710	50.98	58.04
				R4711	51.63	63.06
				R4712	47.9	61.54
				R4713	51.93	62.41
				R4715	52.35	64.84
				R4718	49.28	57.47
				R4719	42.48	59.9
				R4720	40.3	57.53
				R4721	44.04	56.91
				R4723	50.36	63.34
				R4725	51.35	60.89
				R4726	45.54	63.27
				R4728	47.19	63.26
				R4729	47.23	59.84
				R4730	48.09	63.05
				R4731	49.41	62.75
				R4735	48.19	65.31
				R4736	54.68	62.81
				R4737	51.47	61.02
				R4739	49.88	59.56
				R4742	41.44	61.83
				R4743	47.27	58.49
				R4744	41.84	60.13
				R4746	47.32	61.08
				R4747	52.02	60.06
				R4748	44.24	62.09
				R4750	53.73	66.48
				R4751	50.41	64.25
				R4752	41.64	63.73
				R4753	47.65	70.36
				R4754	50.31	64.77
				R4755	45.65	61.75
				R4757	50.59	62.2
				R4758	51.24	64.5
				R4760	51.21	61.87
				R4762	39.16	64.76
				R4763	53.77	65.31
				R4765	49.44	63.31
				R4766	44.8	61.46
				R4767	46.75	62.41
				R4768	42.73	62.68
				R4769	50.47	62.77
				R4770	50.31	64.14
				R4772	49.13	68.28
				R4773	47.08	65.34
				R4774	52.24	65.16
				R4775	50.69	67.88
				R4778	47.57	59.05
				R4779	49.14	68.44
				R4780	47.63	68.22
				R4781	51.72	66.63
				R4782	49.5	67.03
				R4783	46.3	65.8
				R4786	49.73	68.52
				R4787	46.41	64.34
				R4788	49.34	67.72
				R4790	45.39	63.25
				R4791	49.49	65.11
				R4792	47.12	65.15
				R4793	48.01	64.58
				R4794	50.89	65.53
				R4795	45.65	63.18
				R4796	48.62	66.65
				R4797	50.27	68.76
				R4798	48.64	66.18
				R4799	50.81	62.02
				R4800	49.63	70.07
				R4801	48.25	68.67
				R4802	45.04	62.04
				R4803	45.69	59.87
				R4804	50.54	63.39
				R4805	47.16	60.77
				R4806	48.37	65.35
				R4807	50.38	60.27
				R4808	44.7	62.99
				R4809	51.24	65.43
				R4810	50.47	69.31
				R4812	47.95	65.93
				R4813	48.3	63.4
				R4814	48.17	62.56
				R4815	48.88	62.96
				R4816	45.32	67.22
				R4817	48.42	71.17
				R4819	47.78	62.55
				R4820	47.99	70.59
				R4821	47.34	66.27
				R4822	43.97	64.92
				R4823	48.37	71.6
				R4824	49.14	69.15
				R4825	47.04	61.12
				R4826	49.59	68.11
				R4827	49.61	66.11
				R4828	47.22	62.98
				R4829	48.88	65.58
				R4830	48.21	70.21
				R4831	47.2	65.31
				R4832	50.47	70.33
				R4833	49.89	67.12
				R4835	45.12	65.95
				R4836	43.78	65.86
				R4837	46.93	65.22
				R4838	47.17	68.95
				R4839	47.01	66.12
				R4840	44.2	71.97
				R4841	46.84	71.58
				R4842	47.37	60.72
				R4843	49.18	56.27
				R4844	48.23	65.4
				R4845	47.7	58.87
				R4846	47.9	67.17
				R4847	48.53	66.82
				R4848	50.1	61.62
				R4849	42.39	64.5
				R4850	47.27	62.26
				R4852	49.81	60.16
				R4853	47.43	67.45
				R4854	47.85	61.95
				R4855	35.09	63.6
				R4856	49.18	62.95
				R4857	49.09	58.63
				R4859	38.51	64.18
				R4860	46.99	56.81
				R4861	47.21	59.89
				R4862	43.71	59.57
				R4863	48.96	60.8
				R4864	47.75	62.54
				R4865	49.79	61.67
				R4866	42.75	60.2
				R4867	44.04	60.9
				R4868	50.67	60.25
				R4870	50.27	63.53
				R4871	39.71	58.47
				R4873	46.17	64.08
				R4874	43.4	64.03
				R4875	49.41	62.56
				R4876	51.04	63.71
				R4877	38.27	61.87
				R4878	49.57	68.13
				R4879	46.71	61.73
				R4880	44.68	60.4
				R4881	49.11	56.61
				R4882	42.43	64.39
				R4883	45.63	60.25
				R4884	48.8	68.07
				R4885	47.85	61.6
				R4887	48.79	58.87
				R4889	48.61	59.53
				R4890	52.32	63.85
				R4891	50.68	61.13
				R4892	48.51	58.97
				R4893	50.11	59.12
				R4894	51.48	60.69
				R4895	54.88	64.36
				R4896	50.29	62.57
				R4897	50.73	57.76
				R4899	48.35	57.01
				R4901	53.16	62.89
				R4902	48.28	60.35
				R4903	47.98	64.54
				R4905	49.14	64.48
				R4906	43.39	62.44
				R4907	48.06	64.45
				R4908	50.38	60.5
				R4909	50.71	61.69
				R4910	51.07	63.15
				R4911	48.13	60.09
				R4912	45.59	58.66
				R4913	46.64	60.68
				R4914	48.37	63.74
				R4916	50.32	67.59
				R4917	49.53	63.73
				R4918	46.27	62.93
				R4920	47.61	64.79
				R4921	48.86	66.17
				R4922	47.47	63.48
				R4923	48	63.05
				R4924	46.5	64.43
				R4925	48.49	65.56
				R4926	46.33	64.11
				R4927	45.92	63.54
				R4928	46.37	64.82
				R4929	50.29	65.67
				R4930	48.71	62.75
				R4931	48.21	64.91
				R4932	47.13	64.47
				R4933	46.84	65.54
				R4934	44.91	58.48
				R4935	45.97	65.17
				R4936	50.94	61.29
				R4940	46.01	68.15
				R4943	49.7	62.03
				R4944	49.51	66.35
				R4945	52.09	63.43
				R4946	45.58	63.47
				R4948	46.6	61.64
				R4949	48.35	65.64
				R4950	50.24	62.03
				R4955	49.73	67.01
				R4956	50.63	67.78
				R4957	49.41	66.91
				R4958	48.46	59.31
				R4959	45.92	59.49
				R4960	48.23	61.02
				R4961	46.17	67.42
				R4962	41.01	63.35
				R4965	49.01	59.12
				R4966	48.09	64.37
				R4968	47.19	63.47
				R4972	45.69	62.27
				R4973	46.9	67.14
				R4974	48.5	64.66
				R4975	46.21	67.51
				R4977	48.52	62.55
				R4978	44.69	65.04
				R4979	48.45	62.31
				R4981	49.09	62.27
				R4982	40.9	61.76
				R4983	45.52	65.22
				R4984	46.38	64.54
				R4985	48.41	66.94
				R4987	50.77	61.32
				R4992	41.96	62.52
				R4994	47.3	60.74
				R4995	51.92	61.46
				R4996	51.94	57.91
				R4998	46.44	62.52
				R4999	44.77	59.91
				R5000	50.18	62.48
				R5001	50.69	62.39
				R5003	49.08	61.23
				R5004	44.63	59.42
				R5006	42.41	58.13
				R5010	49.62	58.05
				R5012	48.37	60.17
				R5014	51.73	64.07
				R5015	48.37	61.54
				R5017	50.78	58.14
				R5018	43.28	63.47
				R5019	48.71	60.84
				R5020	50.93	59.28
				R5021	52.81	61.3
				R5022	51.87	56.53
				R5023	45.63	58.98
				R5025	52	62.39
				R5026	49.01	62.8
				R5027	50.36	63.33
				R5029	51.22	61.48
				R5030	48.33	63.62
				R5033	49.43	57.26
				R5034	44.66	55.79
				R5035	51.42	60.02
				R5036	46.63	60.39
				R5037	44.24	61.98
				R5038	49.04	60
				R5039	48.24	60.91
				R5040	46.84	56.42
				R5041	47.61	61.41
				R5042	50.96	60.49
				R5043	46.74	56.51
				R5044	48.76	57.57
				R5045	49.91	66.51
				R5046	49.07	57.39
				R5050	50.49	64.09
				R5051	47.4	64.7
				R5052	49.63	60
				R5056	47.71	61.53
				R5057	53.51	60.9
				R5059	42.08	62.32
				R5060	43.48	62.09
				R5065	48.54	63.97
				R5066	52.13	59.95
				R5067	49.69	62.22
				R5068	54.14	61.29
				R5069	53.05	58.96
				R5070	48.3	60.26
				R5071	49.7	55.67
				R5072	44.12	67.9
				R5073	53.91	60.34
				R5074	51.92	59.11
				R5075	53.33	62.76
				R5076	54.66	62.1
				R5078	53.56	59.97
				R5079	55.4	61.47
				R5080	43.5	63.15
				R5081	58.63	67.18
				R5082	51.9	62.98
				R5083	52.49	61.16
				R5085	48.66	60.82
				R5086	44.13	63.87
				R5088	49.44	62.7
				R5089	51.74	59.86
				R5124	48.87	62.07
				R5125	48.87	56.74
				R5126	52.26	64.47
				R5127	52.96	65.39
				R5128	49.53	60.3
				R5129	51.72	62.25
				R5130	44.94	61.22
				R5131	46.66	63.72
				R5132	46.8	60.22
				R5091	47.75	57.36
				R5098	52.42	69.58
				R5099	45.42	59.05
				R5100	48.02	58.29
				R5104	48.2	58.41
				R5105	47.11	61.34
				R5106	48.44	56.74
				R5107	45.99	62.21
				R5109	53.78	67
				R5110	56.55	65.45
				R5112	49.86	61.95
				R5114	47.6	64.15
				R5115	47.19	61.52
				R5117	50.14	63.12
				R5118	50.29	59.56
				R5119	44.8	57.81
				R5121	49.59	63.35
				R5133	48.76	62.36
				R5134	48.72	65.62
				R5135	46.73	62.84
				R5136	46.45	65.09
				R5137	37.43	62.17
				R5139	43.69	63.29
				R5141	48.25	65.64
				R5142	40.21	67.3
				R5143	45.8	62.86
				R5147	49.42	64.49
				R5148	43.47	64.82
				R5149	51.41	61.06
				R5150	52.27	63.88
				R5151	49.03	63.04
				R5152	46.76	65.61
				R5153	44	67.01
				R5154	48.18	67.84
				R5156	46.06	65.15
				R5157	53.97	63.01
				R5159	47.87	61.36
				R5161	47.7	64.58

## Sheet: 5
Supplementary Dataset S1_5: SOC and fatty acid composition of all accessions for BnSFAR3
SNP_T3 >= 1	Oil content (%)	Oleic acid content (C18:1) (%)			SNP_T3 = 0	Oil content (%)	Oleic acid content (C18:1) (%)
R4157	48.59	65.27			R4155	49.11	66.21
R4159	48.52	61.23			R4156	47.78	61.59
R4161	49.12	62.94			R4158	55.22	68.67
R4168	50.63	60.69			R4160	46.22	65.24
R4174	48.6	68.37			R4162	51.1	59.11
R4178	46.95	67.31			R4163	46.94	65.78
R4179	51.04	68.1			R4165	52.2	64.19
R4183	52.76	62.21			R4166	51.15	65.65
R4189	49.68	63.72			R4167	47.31	61.33
R4195	49.17	59.61			R4169	43.37	65.59
R4197	49.44	57.15			R4170	47.31	61.23
R4205	51.44	60.57			R4171	51.22	66.75
R4207	48.43	66.09			R4172	48.46	61.41
R4210	47.17	60.73			R4173	47.36	64.48
R4216	51.95	69.31			R4176	47.78	63.44
R4219	48.02	63.9			R4177	46.73	61.58
R4221	50.1	63.51			R4180	49.8	67.77
R4223	51.02	64.62			R4181	48.05	58.47
R4225	47.22	66.8			R4182	49.8	60.6
R4226	46.97	65.47			R4184	50.08	60.61
R4227	55.53	68.92			R4185	49.87	59.39
R4236	42.98	66.6			R4186	48.64	62.39
R4238	47.46	63.85			R4187	46.34	65.35
R4239	50.76	61.69			R4188	44.2	59.16
R4240	49.28	63.04			R4190	49.6	61.17
R4241	43.1	60.44			R4191	47.17	59.23
R4242	46.39	67.87			R4192	50.37	62.07
R4244	47.72	59.21			R4194	48.21	65.91
R4247	44.63	67.11			R4196	50.62	58.36
R4248	49.45	65.41			R4198	49.43	67.52
R4250	51.46	62.08			R4199	48.81	67.34
R4251	47.1	63.5			R4200	49.56	63.41
R4252	47.38	67.49			R4202	47.7	66.35
R4254	48.78	67.36			R4203	46.01	58.88
R4255	50.58	65.93			R4204	52.54	61.22
R4256	50.1	60.45			R4206	53.38	60.4
R4257	48.53	59.3			R4208	47.73	67.07
R4265	51.62	69			R4209	41.88	63.37
R4274	47.96	68.1			R4211	47.71	58.52
R4281	47.33	60.82			R4212	39.5	60.91
R4282	46.21	62.68			R4213	48.55	59.76
R4288	52.84	61.63			R4214	45.96	60.82
R4292	47.99	67.63			R4215	52.12	62.32
R4304	48.17	65.13			R4218	48.24	63.92
R4306	45.66	63.17			R4220	50.63	60.51
R4311	48.85	64			R4222	54.47	62.13
R4316	46.25	62.18			R4224	49.06	66.42
R4325	44.9	62.19			R4228	45.22	65.79
R4326	51.41	69.23			R4229	46.9	65.2
R4338	48.06	64.2			R4230	44.84	61.6
R4344	45.86	64.88			R4231	48.98	67.41
R4351	47.56	64.69			R4232	46.21	57.27
R4353	47.08	58.42			R4237	46.88	61.24
R4359	47.48	66.51			R4243	46.95	67.83
R4360	49.22	70.32			R4249	50.73	61
R4364	48.29	65.36			R4253	49.41	60.98
R4368	47.42	65.86			R4258	38.87	59.84
R4379	53.32	63.33			R4261	48.75	61.16
R4381	49.12	69.53			R4263	51.24	60.7
R4386	50.88	66.5			R4266	46.82	67.9
R4387	51.54	65.35			R4267	47.29	69.31
R4396	48.63	67.59			R4269	49.88	66.73
R4398	52.38	69.22			R4272	46.46	70.06
R4405	46.39	63.53			R4276	41.58	62.36
R4408	50.86	69.72			R4277	47.07	59.95
R4413	49.36	65.47			R4278	48.72	62.96
R4420	48.32	60.79			R4279	39.18	66.31
R4421	51.33	70.66			R4284	42.68	66.23
R4426	48	64.9			R4286	47.52	63.94
R4427	47.99	68.7			R4293	40.71	65.06
R4429	48.08	67.44			R4294	48.62	59.59
R4430	46.54	66.82			R4295	49.12	64.41
R4435	43.55	63.25			R4296	49.56	67.14
R4439	47.72	67.26			R4297	48.93	61.41
R4446	47.74	62.53			R4298	40.25	62.36
R4451	47.86	65.63			R4299	49.77	66.65
R4454	48.89	69.04			R4301	49.66	70.22
R4455	47.72	60			R4303	42.54	67.73
R4462	47.5	65.94			R4305	47.54	64.54
R4469	47	59.95			R4307	46.81	64.49
R4478	44.65	64.22			R4308	45.76	63.87
R4479	48.43	67.52			R4309	50.89	64.91
R4485	49.63	64.27			R4310	50.48	68.68
R4486	49.07	65.66			R4314	50.95	65.39
R4496	50.44	70.34			R4315	50.79	68.07
R4509	49.75	68.76			R4317	46.19	62.89
R4536	48.52	68.74			R4318	44.46	67.66
R4541	45.98	59.48			R4321	42.69	68
R4542	49.13	68.8			R4323	35.53	67.04
R4552	48.76	63.61			R4324	48.4	67.88
R4554	47.24	61.7			R4328	47.93	67.79
R4556	49.01	69.26			R4329	48.88	67.04
R4557	46.79	66.58			R4331	47.13	64.08
R4563	48.37	62.1			R4334	44.95	72.55
R4567	50.95	62.46			R4335	46.3	67.19
R4573	47.4	64.16			R4336	52.1	63.79
R4578	47.32	66.68			R4337	49.02	67.33
R4580	48.14	63.28			R4339	47.8	67.61
R4587	50.66	60.62			R4340	45.97	67.98
R4589	37.39	63.31			R4341	52.59	58.53
R4595	48.14	61.21			R4342	50.69	67.86
R4603	50.16	67			R4343	45.67	62.06
R4604	46.79	66.59			R4345	47.04	67.46
R4606	50.3	65.75			R4347	43.99	63.26
R4607	51.38	63.93			R4349	48.17	66.77
R4609	48.73	64.36			R4350	49.97	63.75
R4612	48.8	66.63			R4352	48.6	69.32
R4619	46.47	65.31			R4354	46.74	64.47
R4622	51.07	66.68			R4355	40.78	67.27
R4632	52.19	67.33			R4356	47.3	68.56
R4636	52.34	67.67			R4357	45.16	68.28
R4638	50.43	68.1			R4358	48.24	66.57
R4641	45.38	64.52			R4361	49.77	71.91
R4644	47.13	65.76			R4365	47.88	68.6
R4645	47.06	63.73			R4366	47.17	65.9
R4646	48.53	61.48			R4367	50.51	66.88
R4649	45.96	57.61			R4369	45.14	64.66
R4655	50.16	68.82			R4371	48.38	63.88
R4664	47.09	64.25			R4372	48.56	60.53
R4668	50.87	67.48			R4373	45.42	61.68
R4678	46.63	66.07			R4374	40.31	64.11
R4685	48.5	61.38			R4375	43.1	68.29
R4687	49.54	59.65			R4376	49.93	70.09
R4689	49.12	62.4			R4377	48.82	68.54
R4692	45.71	63.7			R4378	45.02	62.29
R4695	47.18	57.56			R4380	51.72	69.82
R4706	49.96	61.3			R4382	52.55	71.14
R4726	45.54	63.27			R4383	50.15	66.78
R4730	48.09	63.05			R4384	49.97	70.13
R4750	53.73	66.48			R4385	44.37	61.01
R4751	50.41	64.25			R4388	51.89	68.01
R4753	47.65	70.36			R4389	43.22	62.15
R4770	50.31	64.14			R4391	49.74	59.24
R4772	49.13	68.28			R4393	49.51	67.33
R4774	52.24	65.16			R4395	51.97	72.34
R4775	50.69	67.88			R4397	51.46	70.3
R4779	49.14	68.44			R4399	47.6	66.06
R4781	51.72	66.63			R4400	45.23	65.91
R4783	46.3	65.8			R4401	47.03	63.95
R4784	50.6	67.76			R4402	49.75	61.32
R4786	49.73	68.52			R4403	46.33	61.24
R4787	46.41	64.34			R4404	45.67	73.85
R4792	47.12	65.15			R4406	47.93	63.81
R4793	48.01	64.58			R4407	49.09	72.47
R4796	48.62	66.65			R4409	48.71	62.13
R4798	48.64	66.18			R4410	49.35	69.91
R4800	49.63	70.07			R4411	46.45	63.3
R4801	48.25	68.67			R4412	49	59.07
R4806	48.37	65.35			R4414	50.15	66.76
R4807	50.38	60.27			R4415	50.98	69.38
R4808	44.7	62.99			R4416	49.63	67.08
R4810	50.47	69.31			R4417	46.54	63.89
R4812	47.95	65.93			R4418	46.99	66.16
R4819	47.78	62.55			R4419	44.97	62.93
R4820	47.99	70.59			R4422	47.32	59.71
R4824	49.14	69.15			R4423	48.14	63.99
R4826	49.59	68.11			R4424	48.61	68.75
R4828	47.22	62.98			R4425	48.37	59.9
R4829	48.88	65.58			R4431	40.55	59.62
R4832	50.47	70.33			R4433	47.16	67.04
R4833	49.89	67.12			R4434	45.6	61.33
R4834	48.58	70.2			R4436	49.18	60.54
R4835	45.12	65.95			R4437	44.65	64.17
R4839	47.01	66.12			R4438	48.45	70.14
R4840	44.2	71.97			R4440	53.22	67.41
R4844	48.23	65.4			R4443	50.33	65.47
R4846	47.9	67.17			R4444	49.78	67
R4847	48.53	66.82			R4445	49.78	65.32
R4850	47.27	62.26			R4448	49.57	64.83
R4852	49.81	60.16			R4449	47.86	68.5
R4854	47.85	61.95			R4452	46.96	67.43
R4855	35.09	63.6			R4453	47.04	70.71
R4858	52.79	58.79			R4456	49.63	68.76
R4859	38.51	64.18			R4457	43.93	64.2
R4860	46.99	56.81			R4458	47.34	72.58
R4862	43.71	59.57			R4459	49.09	64.49
R4864	47.75	62.54			R4460	45.07	62.96
R4866	42.75	60.2			R4461	45.19	63.75
R4867	44.04	60.9			R4463	49.55	59.73
R4869	48.23	61.16			R4464	44.47	61.4
R4871	39.71	58.47			R4465	48.18	62.13
R4872	48.67	62.74			R4466	45.58	65.35
R4878	49.57	68.13			R4467	48.38	68.26
R4880	44.68	60.4			R4468	49.72	65.8
R4893	50.11	59.12			R4470	46.34	64.49
R4896	50.29	62.57			R4471	48.96	65.92
R4897	50.73	57.76			R4472	49.22	73.22
R4906	43.39	62.44			R4473	50.07	69.06
R4907	48.06	64.45			R4474	47.1	64.39
R4922	47.47	63.48			R4476	47.79	66.38
R4925	48.49	65.56			R4477	48.18	66.18
R4928	46.37	64.82			R4480	49.72	65.35
R4934	44.91	58.48			R4481	47.24	64.29
R4936	50.94	61.29			R4482	47.83	68.37
R4937	51.11	65.67			R4483	46.67	64.94
R4941	47.76	62.04			R4487	46.45	57.69
R4942	50.34	68.29			R4488	47.23	62.2
R4947	50.62	63.77			R4489	47.53	64.13
R4949	48.35	65.64			R4491	49.72	66.92
R4951	48.91	67.45			R4492	48.51	69.9
R4954	52.94	62.53			R4494	47.2	62.56
R4955	49.73	67.01			R4495	47.8	68.13
R4956	50.63	67.78			R4498	45	64.17
R4966	48.09	64.37			R4500	44.75	66.97
R4969	48.85	66.71			R4501	43.98	65.4
R4970	51.86	68.09			R4502	48.97	68.62
R4972	45.69	62.27			R4503	47.14	70.75
R4978	44.69	65.04			R4504	52.13	62.34
R4979	48.45	62.31			R4506	47.47	64.27
R4982	40.9	61.76			R4507	47.94	67.19
R4986	46.6	56.75			R4508	49.83	67.1
R4990	47.27	55.19			R4511	51.03	68.64
R4991	39.76	54.8			R4512	51.88	68.1
R4999	44.77	59.91			R4513	46.35	62.26
R5000	50.18	62.48			R4514	46.23	65.44
R5001	50.69	62.39			R4515	40.29	63.36
R5003	49.08	61.23			R4516	40.15	56.43
R5004	44.63	59.42			R4517	42.94	67.53
R5005	45.37	60.65			R4518	46.34	63.96
R5006	42.41	58.13			R4519	46.28	67.05
R5007	49.05	62.32			R4520	48.9	66.48
R5008	49.33	58.88			R4521	54.06	64.55
R5009	44.93	57.75			R4522	49.75	59.77
R5010	49.62	58.05			R4523	48.08	68.33
R5014	51.73	64.07			R4524	48.73	64.14
R5015	48.37	61.54			R4525	46.95	66.92
R5016	51.08	60.61			R4526	47.19	66.27
R5018	43.28	63.47			R4527	45.49	67.15
R5019	48.71	60.84			R4529	45.73	60.92
R5023	45.63	58.98			R4531	47.72	63.19
R5028	52.34	60.32			R4533	48.79	66.95
R5029	51.22	61.48			R4534	50.09	63.3
R5030	48.33	63.62			R4535	45.42	63.37
R5039	48.24	60.91			R4537	48.77	67.28
R5045	49.91	66.51			R4538	44.44	62.3
R5047	49.13	67.17			R4539	48.37	72.59
R5049	47.33	66.03			R4540	42.77	61.21
R5051	47.4	64.7			R4543	48.33	67.8
R5064	45.53	59.87			R4544	48.66	70.16
R5088	49.44	62.7			R4545	43.91	63.15
R5124	48.87	62.07			R4546	47.7	68.98
R5130	44.94	61.22			R4547	49.83	74.2
R5091	47.75	57.36			R4548	41.77	64.57
R5101	52.76	65.34			R4549	44.97	66.09
R5102	49.49	68.66			R4550	48.02	65.2
R5104	48.2	58.41			R4551	49.01	67.64
R5105	47.11	61.34			R4553	47.94	62.94
R5106	48.44	56.74			R4555	48.67	66.95
R5109	53.78	67			R4558	46.04	64.75
R5110	56.55	65.45			R4559	48.9	65.21
R5112	49.86	61.95			R4561	51.67	62.88
R5120	48.93	63.77			R4562	47.08	64.38
R5122	44.67	57			R4564	46.32	62.49
R5147	49.42	64.49			R4565	48.24	69.3
R5148	43.47	64.82			R4566	50.59	62.99
R5156	46.06	65.15			R4568	44.78	64.66
					R4569	44.83	64.59
					R4570	46.84	65.74
					R4571	43.3	61.63
					R4572	47.67	60.27
					R4574	49.73	66.96
					R4575	49.5	58.4
					R4576	42.13	68.47
					R4577	43.76	61.83
					R4579	49.99	65.87
					R4581	48.75	67.6
					R4583	49.12	66.39
					R4584	45.77	58.92
					R4585	45.6	63.8
					R4586	52.03	64.89
					R4588	52.94	64.94
					R4592	38.35	59.94
					R4596	48	66.95
					R4597	50.08	65.64
					R4598	47.4	69.89
					R4599	52.47	71.57
					R4600	49.27	62.32
					R4601	48.44	65.01
					R4602	45.71	65.05
					R4605	50.1	66.98
					R4608	47.99	64.36
					R4610	44.65	63.5
					R4611	48.86	65.65
					R4613	49.53	65.04
					R4614	52.64	64.38
					R4615	50.26	67.13
					R4616	51.06	71.65
					R4617	48.97	67.14
					R4620	49.69	66.3
					R4621	54.82	60.6
					R4623	48.97	70.07
					R4624	47.17	66.13
					R4625	51.15	68.48
					R4626	50.49	70.32
					R4627	49.33	67.93
					R4628	49.91	65.46
					R4629	50.54	67.04
					R4630	47.94	64.85
					R4631	49.9	61.24
					R4633	48.1	65.82
					R4634	51.39	60.84
					R4635	52.38	61.23
					R4637	51.33	67.52
					R4639	52.12	66.1
					R4640	47.86	68.93
					R4642	50.55	66.83
					R4643	47.91	62.27
					R4647	52.06	62.32
					R4648	49.8	65.87
					R4650	43.73	65.48
					R4651	49.1	69.6
					R4652	48.33	63.55
					R4653	53.06	65.41
					R4654	53.71	65.14
					R4656	51.55	61.59
					R4657	52.27	63.19
					R4658	50.05	66.13
					R4659	45.94	63.03
					R4660	46.58	60.59
					R4661	50.65	66.49
					R4662	50.71	65.81
					R4663	47.76	66.74
					R4665	46.8	68.19
					R4666	49.03	65.62
					R4667	47.44	63.35
					R4671	49.62	61.52
					R4672	47.77	67.86
					R4673	49.1	59.64
					R4674	48.05	66.2
					R4675	48.77	66.38
					R4676	48.77	58.46
					R4677	44.6	66.02
					R4679	49.99	62.91
					R4680	42.8	63.87
					R4682	48.9	61.35
					R4683	47.66	62.16
					R4684	50.11	62.48
					R4686	49.44	63.44
					R4688	43.98	56.46
					R4690	49.92	62.58
					R4691	42.36	66.95
					R4693	49.19	71.63
					R4694	49.85	59.89
					R4696	50.99	63.03
					R4697	51.13	60.42
					R4700	50.95	60.94
					R4701	47.06	58.96
					R4703	48.69	67.81
					R4704	44.55	67.38
					R4705	48.17	62.35
					R4707	50.3	59.69
					R4708	47.48	57.78
					R4710	50.98	58.04
					R4711	51.63	63.06
					R4712	47.9	61.54
					R4713	51.93	62.41
					R4715	52.35	64.84
					R4718	49.28	57.47
					R4719	42.48	59.9
					R4720	40.3	57.53
					R4721	44.04	56.91
					R4723	50.36	63.34
					R4725	51.35	60.89
					R4728	47.19	63.26
					R4729	47.23	59.84
					R4731	49.41	62.75
					R4732	47.54	53.51
					R4735	48.19	65.31
					R4736	54.68	62.81
					R4737	51.47	61.02
					R4738	49.46	63.97
					R4739	49.88	59.56
					R4742	41.44	61.83
					R4743	47.27	58.49
					R4744	41.84	60.13
					R4745	44.71	64.85
					R4746	47.32	61.08
					R4747	52.02	60.06
					R4748	44.24	62.09
					R4749	42.34	59.96
					R4752	41.64	63.73
					R4754	50.31	64.77
					R4755	45.65	61.75
					R4757	50.59	62.2
					R4758	51.24	64.5
					R4760	51.21	61.87
					R4762	39.16	64.76
					R4763	53.77	65.31
					R4765	49.44	63.31
					R4766	44.8	61.46
					R4767	46.75	62.41
					R4768	42.73	62.68
					R4769	50.47	62.77
					R4773	47.08	65.34
					R4778	47.57	59.05
					R4780	47.63	68.22
					R4782	49.5	67.03
					R4788	49.34	67.72
					R4789	49.94	70.23
					R4790	45.39	63.25
					R4791	49.49	65.11
					R4794	50.89	65.53
					R4795	45.65	63.18
					R4797	50.27	68.76
					R4799	50.81	62.02
					R4802	45.04	62.04
					R4803	45.69	59.87
					R4804	50.54	63.39
					R4805	47.16	60.77
					R4809	51.24	65.43
					R4813	48.3	63.4
					R4814	48.17	62.56
					R4815	48.88	62.96
					R4816	45.32	67.22
					R4817	48.42	71.17
					R4821	47.34	66.27
					R4822	43.97	64.92
					R4823	48.37	71.6
					R4825	47.04	61.12
					R4827	49.61	66.11
					R4830	48.21	70.21
					R4831	47.2	65.31
					R4836	43.78	65.86
					R4837	46.93	65.22
					R4838	47.17	68.95
					R4841	46.84	71.58
					R4842	47.37	60.72
					R4843	49.18	56.27
					R4845	47.7	58.87
					R4848	50.1	61.62
					R4849	42.39	64.5
					R4851	40.33	57.48
					R4853	47.43	67.45
					R4856	49.18	62.95
					R4857	49.09	58.63
					R4861	47.21	59.89
					R4863	48.96	60.8
					R4865	49.79	61.67
					R4868	50.67	60.25
					R4870	50.27	63.53
					R4873	46.17	64.08
					R4874	43.4	64.03
					R4875	49.41	62.56
					R4876	51.04	63.71
					R4877	38.27	61.87
					R4879	46.71	61.73
					R4881	49.11	56.61
					R4882	42.43	64.39
					R4883	45.63	60.25
					R4884	48.8	68.07
					R4885	47.85	61.6
					R4887	48.79	58.87
					R4889	48.61	59.53
					R4890	52.32	63.85
					R4891	50.68	61.13
					R4892	48.51	58.97
					R4894	51.48	60.69
					R4895	54.88	64.36
					R4899	48.35	57.01
					R4901	53.16	62.89
					R4902	48.28	60.35
					R4903	47.98	64.54
					R4905	49.14	64.48
					R4908	50.38	60.5
					R4909	50.71	61.69
					R4910	51.07	63.15
					R4911	48.13	60.09
					R4912	45.59	58.66
					R4913	46.64	60.68
					R4914	48.37	63.74
					R4915	48.22	65.42
					R4916	50.32	67.59
					R4917	49.53	63.73
					R4918	46.27	62.93
					R4919	49.52	65.16
					R4920	47.61	64.79
					R4921	48.86	66.17
					R4923	48	63.05
					R4924	46.5	64.43
					R4926	46.33	64.11
					R4927	45.92	63.54
					R4929	50.29	65.67
					R4930	48.71	62.75
					R4931	48.21	64.91
					R4932	47.13	64.47
					R4933	46.84	65.54
					R4935	45.97	65.17
					R4940	46.01	68.15
					R4943	49.7	62.03
					R4944	49.51	66.35
					R4945	52.09	63.43
					R4946	45.58	63.47
					R4948	46.6	61.64
					R4950	50.24	62.03
					R4953	49.12	63.99
					R4957	49.41	66.91
					R4958	48.46	59.31
					R4959	45.92	59.49
					R4960	48.23	61.02
					R4961	46.17	67.42
					R4962	41.01	63.35
					R4965	49.01	59.12
					R4968	47.19	63.47
					R4973	46.9	67.14
					R4974	48.5	64.66
					R4975	46.21	67.51
					R4977	48.52	62.55
					R4980	51.69	65.67
					R4981	49.09	62.27
					R4983	45.52	65.22
					R4984	46.38	64.54
					R4985	48.41	66.94
					R4987	50.77	61.32
					R4988	46.32	57.06
					R4992	41.96	62.52
					R4993	44.83	58.64
					R4994	47.3	60.74
					R4995	51.92	61.46
					R4996	51.94	57.91
					R4998	46.44	62.52
					R5002	42.94	61.51
					R5012	48.37	60.17
					R5017	50.78	58.14
					R5020	50.93	59.28
					R5021	52.81	61.3
					R5022	51.87	56.53
					R5024	49.89	62.14
					R5025	52	62.39
					R5026	49.01	62.8
					R5027	50.36	63.33
					R5033	49.43	57.26
					R5034	44.66	55.79
					R5035	51.42	60.02
					R5036	46.63	60.39
					R5037	44.24	61.98
					R5038	49.04	60
					R5040	46.84	56.42
					R5041	47.61	61.41
					R5042	50.96	60.49
					R5043	46.74	56.51
					R5044	48.76	57.57
					R5046	49.07	57.39
					R5048	47.29	65.62
					R5050	50.49	64.09
					R5052	49.63	60
					R5054	45.7	65.81
					R5055	43.02	63.17
					R5056	47.71	61.53
					R5057	53.51	60.9
					R5059	42.08	62.32
					R5060	43.48	62.09
					R5061	46.22	60.03
					R5062	49.35	58.97
					R5065	48.54	63.97
					R5066	52.13	59.95
					R5067	49.69	62.22
					R5068	54.14	61.29
					R5069	53.05	58.96
					R5070	48.3	60.26
					R5071	49.7	55.67
					R5072	44.12	67.9
					R5073	53.91	60.34
					R5074	51.92	59.11
					R5075	53.33	62.76
					R5076	54.66	62.1
					R5078	53.56	59.97
					R5079	55.4	61.47
					R5080	43.5	63.15
					R5081	58.63	67.18
					R5082	51.9	62.98
					R5083	52.49	61.16
					R5084	51.36	58.64
					R5085	48.66	60.82
					R5086	44.13	63.87
					R5089	51.74	59.86
					R5125	48.87	56.74
					R5126	52.26	64.47
					R5127	52.96	65.39
					R5128	49.53	60.3
					R5129	51.72	62.25
					R5131	46.66	63.72
					R5132	46.8	60.22
					R5094	48.46	57.98
					R5098	52.42	69.58
					R5099	45.42	59.05
					R5100	48.02	58.29
					R5107	45.99	62.21
					R5108	44.96	65.68
					R5114	47.6	64.15
					R5115	47.19	61.52
					R5116	48.78	58.49
					R5117	50.14	63.12
					R5118	50.29	59.56
					R5119	44.8	57.81
					R5121	49.59	63.35
					R5133	48.76	62.36
					R5134	48.72	65.62
					R5135	46.73	62.84
					R5136	46.45	65.09
					R5137	37.43	62.17
					R5139	43.69	63.29
					R5141	48.25	65.64
					R5142	40.21	67.3
					R5143	45.8	62.86
					R5146	48.58	63.99
					R5149	51.41	61.06
					R5150	52.27	63.88
					R5151	49.03	63.04
					R5152	46.76	65.61
					R5153	44	67.01
					R5154	48.18	67.84
					R5157	53.97	63.01
					R5159	47.87	61.36
					R5161	47.7	64.58

## Sheet: 6
Supplementary Dataset S1_6: SOC and fatty acid composition of all accessions for BnSFAR4
SNP_T4 >= 1	Oil content (%)	Oleic acid content (C18:1) (%)			SNP_T4 = 0	Oil content (%)	Oleic acid content (C18:1) (%)
R4221	50.1	63.51			R4155	49.11	66.21
R4225	47.22	66.8			R4156	47.78	61.59
R4282	46.21	62.68			R4157	48.59	65.27
R4620	49.69	66.3			R4158	55.22	68.67
R4664	47.09	64.25			R4159	48.52	61.23
R4718	49.28	57.47			R4160	46.22	65.24
R4721	44.04	56.91			R4161	49.12	62.94
R4751	50.41	64.25			R4162	51.1	59.11
R4840	44.2	71.97			R4163	46.94	65.78
R4973	46.9	67.14			R4165	52.2	64.19
R4988	46.32	57.06			R4166	51.15	65.65
R4990	47.27	55.19			R4167	47.31	61.33
R4991	39.76	54.8			R4168	50.63	60.69
R4992	41.96	62.52			R4169	43.37	65.59
R5001	50.69	62.39			R4170	47.31	61.23
R5009	44.93	57.75			R4171	51.22	66.75
R5015	48.37	61.54			R4172	48.46	61.41
R5021	52.81	61.3			R4173	47.36	64.48
R5022	51.87	56.53			R4174	48.6	68.37
R5023	45.63	58.98			R4176	47.78	63.44
R5030	48.33	63.62			R4177	46.73	61.58
R5033	49.43	57.26			R4178	46.95	67.31
R5035	51.42	60.02			R4179	51.04	68.1
R5044	48.76	57.57			R4180	49.8	67.77
R5050	50.49	64.09			R4181	48.05	58.47
R5051	47.4	64.7			R4182	49.8	60.6
R5052	49.63	60			R4183	52.76	62.21
R5054	45.7	65.81			R4184	50.08	60.61
R5062	49.35	58.97			R4185	49.87	59.39
R5065	48.54	63.97			R4186	48.64	62.39
R5066	52.13	59.95			R4187	46.34	65.35
R5068	54.14	61.29			R4188	44.2	59.16
R5069	53.05	58.96			R4189	49.68	63.72
R5070	48.3	60.26			R4190	49.6	61.17
R5071	49.7	55.67			R4191	47.17	59.23
R5072	44.12	67.9			R4192	50.37	62.07
R5073	53.91	60.34			R4194	48.21	65.91
R5074	51.92	59.11			R4195	49.17	59.61
R5075	53.33	62.76			R4196	50.62	58.36
R5076	54.66	62.1			R4197	49.44	57.15
R5078	53.56	59.97			R4198	49.43	67.52
R5079	55.4	61.47			R4199	48.81	67.34
R5082	51.9	62.98			R4200	49.56	63.41
R5083	52.49	61.16			R4202	47.7	66.35
R5084	51.36	58.64			R4203	46.01	58.88
R5086	44.13	63.87			R4204	52.54	61.22
R5089	51.74	59.86			R4205	51.44	60.57
R5126	52.26	64.47			R4206	53.38	60.4
R5127	52.96	65.39			R4207	48.43	66.09
R5094	48.46	57.98			R4208	47.73	67.07
R5098	52.42	69.58			R4209	41.88	63.37
R5099	45.42	59.05			R4210	47.17	60.73
R5102	49.49	68.66			R4211	47.71	58.52
R5105	47.11	61.34			R4212	39.5	60.91
R5107	45.99	62.21			R4213	48.55	59.76
R5108	44.96	65.68			R4214	45.96	60.82
R5109	53.78	67			R4215	52.12	62.32
R5110	56.55	65.45			R4216	51.95	69.31
R5112	49.86	61.95			R4218	48.24	63.92
R5115	47.19	61.52			R4219	48.02	63.9
R5116	48.78	58.49			R4220	50.63	60.51
R5117	50.14	63.12			R4222	54.47	62.13
R5121	49.59	63.35			R4223	51.02	64.62
R5133	48.76	62.36			R4224	49.06	66.42
R5134	48.72	65.62			R4226	46.97	65.47
R5136	46.45	65.09			R4227	55.53	68.92
R5147	49.42	64.49			R4228	45.22	65.79
R5149	51.41	61.06			R4229	46.9	65.2
R5150	52.27	63.88			R4230	44.84	61.6
R5152	46.76	65.61			R4231	48.98	67.41
R5154	48.18	67.84			R4232	46.21	57.27
R5159	47.87	61.36			R4236	42.98	66.6
					R4237	46.88	61.24
					R4238	47.46	63.85
					R4239	50.76	61.69
					R4240	49.28	63.04
					R4241	43.1	60.44
					R4242	46.39	67.87
					R4243	46.95	67.83
					R4244	47.72	59.21
					R4247	44.63	67.11
					R4248	49.45	65.41
					R4249	50.73	61
					R4250	51.46	62.08
					R4251	47.1	63.5
					R4252	47.38	67.49
					R4253	49.41	60.98
					R4254	48.78	67.36
					R4255	50.58	65.93
					R4256	50.1	60.45
					R4257	48.53	59.3
					R4258	38.87	59.84
					R4261	48.75	61.16
					R4263	51.24	60.7
					R4265	51.62	69
					R4266	46.82	67.9
					R4267	47.29	69.31
					R4269	49.88	66.73
					R4272	46.46	70.06
					R4274	47.96	68.1
					R4276	41.58	62.36
					R4277	47.07	59.95
					R4278	48.72	62.96
					R4279	39.18	66.31
					R4281	47.33	60.82
					R4284	42.68	66.23
					R4286	47.52	63.94
					R4288	52.84	61.63
					R4292	47.99	67.63
					R4293	40.71	65.06
					R4294	48.62	59.59
					R4295	49.12	64.41
					R4296	49.56	67.14
					R4297	48.93	61.41
					R4298	40.25	62.36
					R4299	49.77	66.65
					R4301	49.66	70.22
					R4303	42.54	67.73
					R4304	48.17	65.13
					R4305	47.54	64.54
					R4306	45.66	63.17
					R4307	46.81	64.49
					R4308	45.76	63.87
					R4309	50.89	64.91
					R4310	50.48	68.68
					R4311	48.85	64
					R4314	50.95	65.39
					R4315	50.79	68.07
					R4316	46.25	62.18
					R4317	46.19	62.89
					R4318	44.46	67.66
					R4321	42.69	68
					R4323	35.53	67.04
					R4324	48.4	67.88
					R4325	44.9	62.19
					R4326	51.41	69.23
					R4328	47.93	67.79
					R4329	48.88	67.04
					R4331	47.13	64.08
					R4334	44.95	72.55
					R4335	46.3	67.19
					R4336	52.1	63.79
					R4337	49.02	67.33
					R4338	48.06	64.2
					R4339	47.8	67.61
					R4340	45.97	67.98
					R4341	52.59	58.53
					R4342	50.69	67.86
					R4343	45.67	62.06
					R4344	45.86	64.88
					R4345	47.04	67.46
					R4347	43.99	63.26
					R4349	48.17	66.77
					R4350	49.97	63.75
					R4351	47.56	64.69
					R4352	48.6	69.32
					R4353	47.08	58.42
					R4354	46.74	64.47
					R4355	40.78	67.27
					R4356	47.3	68.56
					R4357	45.16	68.28
					R4358	48.24	66.57
					R4359	47.48	66.51
					R4360	49.22	70.32
					R4361	49.77	71.91
					R4364	48.29	65.36
					R4365	47.88	68.6
					R4366	47.17	65.9
					R4367	50.51	66.88
					R4368	47.42	65.86
					R4369	45.14	64.66
					R4371	48.38	63.88
					R4372	48.56	60.53
					R4373	45.42	61.68
					R4374	40.31	64.11
					R4375	43.1	68.29
					R4376	49.93	70.09
					R4377	48.82	68.54
					R4378	45.02	62.29
					R4379	53.32	63.33
					R4380	51.72	69.82
					R4381	49.12	69.53
					R4382	52.55	71.14
					R4383	50.15	66.78
					R4384	49.97	70.13
					R4385	44.37	61.01
					R4386	50.88	66.5
					R4387	51.54	65.35
					R4388	51.89	68.01
					R4389	43.22	62.15
					R4391	49.74	59.24
					R4393	49.51	67.33
					R4395	51.97	72.34
					R4396	48.63	67.59
					R4397	51.46	70.3
					R4398	52.38	69.22
					R4399	47.6	66.06
					R4400	45.23	65.91
					R4401	47.03	63.95
					R4402	49.75	61.32
					R4403	46.33	61.24
					R4404	45.67	73.85
					R4405	46.39	63.53
					R4406	47.93	63.81
					R4407	49.09	72.47
					R4408	50.86	69.72
					R4409	48.71	62.13
					R4410	49.35	69.91
					R4411	46.45	63.3
					R4412	49	59.07
					R4413	49.36	65.47
					R4414	50.15	66.76
					R4415	50.98	69.38
					R4416	49.63	67.08
					R4417	46.54	63.89
					R4418	46.99	66.16
					R4419	44.97	62.93
					R4420	48.32	60.79
					R4421	51.33	70.66
					R4422	47.32	59.71
					R4423	48.14	63.99
					R4424	48.61	68.75
					R4425	48.37	59.9
					R4426	48	64.9
					R4427	47.99	68.7
					R4429	48.08	67.44
					R4430	46.54	66.82
					R4431	40.55	59.62
					R4433	47.16	67.04
					R4434	45.6	61.33
					R4435	43.55	63.25
					R4436	49.18	60.54
					R4437	44.65	64.17
					R4438	48.45	70.14
					R4439	47.72	67.26
					R4440	53.22	67.41
					R4443	50.33	65.47
					R4444	49.78	67
					R4445	49.78	65.32
					R4446	47.74	62.53
					R4448	49.57	64.83
					R4449	47.86	68.5
					R4451	47.86	65.63
					R4452	46.96	67.43
					R4453	47.04	70.71
					R4454	48.89	69.04
					R4455	47.72	60
					R4456	49.63	68.76
					R4457	43.93	64.2
					R4458	47.34	72.58
					R4459	49.09	64.49
					R4460	45.07	62.96
					R4461	45.19	63.75
					R4462	47.5	65.94
					R4463	49.55	59.73
					R4464	44.47	61.4
					R4465	48.18	62.13
					R4466	45.58	65.35
					R4467	48.38	68.26
					R4468	49.72	65.8
					R4469	47	59.95
					R4470	46.34	64.49
					R4471	48.96	65.92
					R4472	49.22	73.22
					R4473	50.07	69.06
					R4474	47.1	64.39
					R4476	47.79	66.38
					R4477	48.18	66.18
					R4478	44.65	64.22
					R4479	48.43	67.52
					R4480	49.72	65.35
					R4481	47.24	64.29
					R4482	47.83	68.37
					R4483	46.67	64.94
					R4485	49.63	64.27
					R4486	49.07	65.66
					R4487	46.45	57.69
					R4488	47.23	62.2
					R4489	47.53	64.13
					R4491	49.72	66.92
					R4492	48.51	69.9
					R4494	47.2	62.56
					R4495	47.8	68.13
					R4496	50.44	70.34
					R4498	45	64.17
					R4500	44.75	66.97
					R4501	43.98	65.4
					R4502	48.97	68.62
					R4503	47.14	70.75
					R4504	52.13	62.34
					R4506	47.47	64.27
					R4507	47.94	67.19
					R4508	49.83	67.1
					R4509	49.75	68.76
					R4511	51.03	68.64
					R4512	51.88	68.1
					R4513	46.35	62.26
					R4514	46.23	65.44
					R4515	40.29	63.36
					R4516	40.15	56.43
					R4517	42.94	67.53
					R4518	46.34	63.96
					R4519	46.28	67.05
					R4520	48.9	66.48
					R4521	54.06	64.55
					R4522	49.75	59.77
					R4523	48.08	68.33
					R4524	48.73	64.14
					R4525	46.95	66.92
					R4526	47.19	66.27
					R4527	45.49	67.15
					R4529	45.73	60.92
					R4531	47.72	63.19
					R4533	48.79	66.95
					R4534	50.09	63.3
					R4535	45.42	63.37
					R4536	48.52	68.74
					R4537	48.77	67.28
					R4538	44.44	62.3
					R4539	48.37	72.59
					R4540	42.77	61.21
					R4541	45.98	59.48
					R4542	49.13	68.8
					R4543	48.33	67.8
					R4544	48.66	70.16
					R4545	43.91	63.15
					R4546	47.7	68.98
					R4547	49.83	74.2
					R4548	41.77	64.57
					R4549	44.97	66.09
					R4550	48.02	65.2
					R4551	49.01	67.64
					R4552	48.76	63.61
					R4553	47.94	62.94
					R4554	47.24	61.7
					R4555	48.67	66.95
					R4556	49.01	69.26
					R4557	46.79	66.58
					R4558	46.04	64.75
					R4559	48.9	65.21
					R4561	51.67	62.88
					R4562	47.08	64.38
					R4563	48.37	62.1
					R4564	46.32	62.49
					R4565	48.24	69.3
					R4566	50.59	62.99
					R4567	50.95	62.46
					R4568	44.78	64.66
					R4569	44.83	64.59
					R4570	46.84	65.74
					R4571	43.3	61.63
					R4572	47.67	60.27
					R4573	47.4	64.16
					R4574	49.73	66.96
					R4575	49.5	58.4
					R4576	42.13	68.47
					R4577	43.76	61.83
					R4578	47.32	66.68
					R4579	49.99	65.87
					R4580	48.14	63.28
					R4581	48.75	67.6
					R4583	49.12	66.39
					R4584	45.77	58.92
					R4585	45.6	63.8
					R4586	52.03	64.89
					R4587	50.66	60.62
					R4588	52.94	64.94
					R4589	37.39	63.31
					R4592	38.35	59.94
					R4595	48.14	61.21
					R4596	48	66.95
					R4597	50.08	65.64
					R4598	47.4	69.89
					R4599	52.47	71.57
					R4600	49.27	62.32
					R4601	48.44	65.01
					R4602	45.71	65.05
					R4603	50.16	67
					R4604	46.79	66.59
					R4605	50.1	66.98
					R4606	50.3	65.75
					R4607	51.38	63.93
					R4608	47.99	64.36
					R4609	48.73	64.36
					R4610	44.65	63.5
					R4611	48.86	65.65
					R4612	48.8	66.63
					R4613	49.53	65.04
					R4614	52.64	64.38
					R4615	50.26	67.13
					R4616	51.06	71.65
					R4617	48.97	67.14
					R4619	46.47	65.31
					R4621	54.82	60.6
					R4622	51.07	66.68
					R4623	48.97	70.07
					R4624	47.17	66.13
					R4625	51.15	68.48
					R4626	50.49	70.32
					R4627	49.33	67.93
					R4628	49.91	65.46
					R4629	50.54	67.04
					R4630	47.94	64.85
					R4631	49.9	61.24
					R4632	52.19	67.33
					R4633	48.1	65.82
					R4634	51.39	60.84
					R4635	52.38	61.23
					R4636	52.34	67.67
					R4637	51.33	67.52
					R4638	50.43	68.1
					R4639	52.12	66.1
					R4640	47.86	68.93
					R4641	45.38	64.52
					R4642	50.55	66.83
					R4643	47.91	62.27
					R4644	47.13	65.76
					R4645	47.06	63.73
					R4646	48.53	61.48
					R4647	52.06	62.32
					R4648	49.8	65.87
					R4649	45.96	57.61
					R4650	43.73	65.48
					R4651	49.1	69.6
					R4652	48.33	63.55
					R4653	53.06	65.41
					R4654	53.71	65.14
					R4655	50.16	68.82
					R4656	51.55	61.59
					R4657	52.27	63.19
					R4658	50.05	66.13
					R4659	45.94	63.03
					R4660	46.58	60.59
					R4661	50.65	66.49
					R4662	50.71	65.81
					R4663	47.76	66.74
					R4665	46.8	68.19
					R4666	49.03	65.62
					R4667	47.44	63.35
					R4668	50.87	67.48
					R4671	49.62	61.52
					R4672	47.77	67.86
					R4673	49.1	59.64
					R4674	48.05	66.2
					R4675	48.77	66.38
					R4676	48.77	58.46
					R4677	44.6	66.02
					R4678	46.63	66.07
					R4679	49.99	62.91
					R4680	42.8	63.87
					R4682	48.9	61.35
					R4683	47.66	62.16
					R4684	50.11	62.48
					R4685	48.5	61.38
					R4686	49.44	63.44
					R4687	49.54	59.65
					R4688	43.98	56.46
					R4689	49.12	62.4
					R4690	49.92	62.58
					R4691	42.36	66.95
					R4692	45.71	63.7
					R4693	49.19	71.63
					R4694	49.85	59.89
					R4695	47.18	57.56
					R4696	50.99	63.03
					R4697	51.13	60.42
					R4700	50.95	60.94
					R4701	47.06	58.96
					R4703	48.69	67.81
					R4704	44.55	67.38
					R4705	48.17	62.35
					R4706	49.96	61.3
					R4707	50.3	59.69
					R4708	47.48	57.78
					R4710	50.98	58.04
					R4711	51.63	63.06
					R4712	47.9	61.54
					R4713	51.93	62.41
					R4715	52.35	64.84
					R4719	42.48	59.9
					R4720	40.3	57.53
					R4723	50.36	63.34
					R4725	51.35	60.89
					R4726	45.54	63.27
					R4728	47.19	63.26
					R4729	47.23	59.84
					R4730	48.09	63.05
					R4731	49.41	62.75
					R4732	47.54	53.51
					R4735	48.19	65.31
					R4736	54.68	62.81
					R4737	51.47	61.02
					R4738	49.46	63.97
					R4739	49.88	59.56
					R4742	41.44	61.83
					R4743	47.27	58.49
					R4744	41.84	60.13
					R4745	44.71	64.85
					R4746	47.32	61.08
					R4747	52.02	60.06
					R4748	44.24	62.09
					R4749	42.34	59.96
					R4750	53.73	66.48
					R4752	41.64	63.73
					R4753	47.65	70.36
					R4754	50.31	64.77
					R4755	45.65	61.75
					R4757	50.59	62.2
					R4758	51.24	64.5
					R4760	51.21	61.87
					R4762	39.16	64.76
					R4763	53.77	65.31
					R4765	49.44	63.31
					R4766	44.8	61.46
					R4767	46.75	62.41
					R4768	42.73	62.68
					R4769	50.47	62.77
					R4770	50.31	64.14
					R4772	49.13	68.28
					R4773	47.08	65.34
					R4774	52.24	65.16
					R4775	50.69	67.88
					R4778	47.57	59.05
					R4779	49.14	68.44
					R4780	47.63	68.22
					R4781	51.72	66.63
					R4782	49.5	67.03
					R4783	46.3	65.8
					R4784	50.6	67.76
					R4786	49.73	68.52
					R4787	46.41	64.34
					R4788	49.34	67.72
					R4789	49.94	70.23
					R4790	45.39	63.25
					R4791	49.49	65.11
					R4792	47.12	65.15
					R4793	48.01	64.58
					R4794	50.89	65.53
					R4795	45.65	63.18
					R4796	48.62	66.65
					R4797	50.27	68.76
					R4798	48.64	66.18
					R4799	50.81	62.02
					R4800	49.63	70.07
					R4801	48.25	68.67
					R4802	45.04	62.04
					R4803	45.69	59.87
					R4804	50.54	63.39
					R4805	47.16	60.77
					R4806	48.37	65.35
					R4807	50.38	60.27
					R4808	44.7	62.99
					R4809	51.24	65.43
					R4810	50.47	69.31
					R4812	47.95	65.93
					R4813	48.3	63.4
					R4814	48.17	62.56
					R4815	48.88	62.96
					R4816	45.32	67.22
					R4817	48.42	71.17
					R4819	47.78	62.55
					R4820	47.99	70.59
					R4821	47.34	66.27
					R4822	43.97	64.92
					R4823	48.37	71.6
					R4824	49.14	69.15
					R4825	47.04	61.12
					R4826	49.59	68.11
					R4827	49.61	66.11
					R4828	47.22	62.98
					R4829	48.88	65.58
					R4830	48.21	70.21
					R4831	47.2	65.31
					R4832	50.47	70.33
					R4833	49.89	67.12
					R4834	48.58	70.2
					R4835	45.12	65.95
					R4836	43.78	65.86
					R4837	46.93	65.22
					R4838	47.17	68.95
					R4839	47.01	66.12
					R4841	46.84	71.58
					R4842	47.37	60.72
					R4843	49.18	56.27
					R4844	48.23	65.4
					R4845	47.7	58.87
					R4846	47.9	67.17
					R4847	48.53	66.82
					R4848	50.1	61.62
					R4849	42.39	64.5
					R4850	47.27	62.26
					R4851	40.33	57.48
					R4852	49.81	60.16
					R4853	47.43	67.45
					R4854	47.85	61.95
					R4855	35.09	63.6
					R4856	49.18	62.95
					R4857	49.09	58.63
					R4858	52.79	58.79
					R4859	38.51	64.18
					R4860	46.99	56.81
					R4861	47.21	59.89
					R4862	43.71	59.57
					R4863	48.96	60.8
					R4864	47.75	62.54
					R4865	49.79	61.67
					R4866	42.75	60.2
					R4867	44.04	60.9
					R4868	50.67	60.25
					R4869	48.23	61.16
					R4870	50.27	63.53
					R4871	39.71	58.47
					R4872	48.67	62.74
					R4873	46.17	64.08
					R4874	43.4	64.03
					R4875	49.41	62.56
					R4876	51.04	63.71
					R4877	38.27	61.87
					R4878	49.57	68.13
					R4879	46.71	61.73
					R4880	44.68	60.4
					R4881	49.11	56.61
					R4882	42.43	64.39
					R4883	45.63	60.25
					R4884	48.8	68.07
					R4885	47.85	61.6
					R4887	48.79	58.87
					R4889	48.61	59.53
					R4890	52.32	63.85
					R4891	50.68	61.13
					R4892	48.51	58.97
					R4893	50.11	59.12
					R4894	51.48	60.69
					R4895	54.88	64.36
					R4896	50.29	62.57
					R4897	50.73	57.76
					R4899	48.35	57.01
					R4901	53.16	62.89
					R4902	48.28	60.35
					R4903	47.98	64.54
					R4905	49.14	64.48
					R4906	43.39	62.44
					R4907	48.06	64.45
					R4908	50.38	60.5
					R4909	50.71	61.69
					R4910	51.07	63.15
					R4911	48.13	60.09
					R4912	45.59	58.66
					R4913	46.64	60.68
					R4914	48.37	63.74
					R4915	48.22	65.42
					R4916	50.32	67.59
					R4917	49.53	63.73
					R4918	46.27	62.93
					R4919	49.52	65.16
					R4920	47.61	64.79
					R4921	48.86	66.17
					R4922	47.47	63.48
					R4923	48	63.05
					R4924	46.5	64.43
					R4925	48.49	65.56
					R4926	46.33	64.11
					R4927	45.92	63.54
					R4928	46.37	64.82
					R4929	50.29	65.67
					R4930	48.71	62.75
					R4931	48.21	64.91
					R4932	47.13	64.47
					R4933	46.84	65.54
					R4934	44.91	58.48
					R4935	45.97	65.17
					R4936	50.94	61.29
					R4937	51.11	65.67
					R4940	46.01	68.15
					R4941	47.76	62.04
					R4942	50.34	68.29
					R4943	49.7	62.03
					R4944	49.51	66.35
					R4945	52.09	63.43
					R4946	45.58	63.47
					R4947	50.62	63.77
					R4948	46.6	61.64
					R4949	48.35	65.64
					R4950	50.24	62.03
					R4951	48.91	67.45
					R4953	49.12	63.99
					R4954	52.94	62.53
					R4955	49.73	67.01
					R4956	50.63	67.78
					R4957	49.41	66.91
					R4958	48.46	59.31
					R4959	45.92	59.49
					R4960	48.23	61.02
					R4961	46.17	67.42
					R4962	41.01	63.35
					R4965	49.01	59.12
					R4966	48.09	64.37
					R4968	47.19	63.47
					R4969	48.85	66.71
					R4970	51.86	68.09
					R4972	45.69	62.27
					R4974	48.5	64.66
					R4975	46.21	67.51
					R4977	48.52	62.55
					R4978	44.69	65.04
					R4979	48.45	62.31
					R4980	51.69	65.67
					R4981	49.09	62.27
					R4982	40.9	61.76
					R4983	45.52	65.22
					R4984	46.38	64.54
					R4985	48.41	66.94
					R4986	46.6	56.75
					R4987	50.77	61.32
					R4993	44.83	58.64
					R4994	47.3	60.74
					R4995	51.92	61.46
					R4996	51.94	57.91
					R4998	46.44	62.52
					R4999	44.77	59.91
					R5000	50.18	62.48
					R5002	42.94	61.51
					R5003	49.08	61.23
					R5004	44.63	59.42
					R5005	45.37	60.65
					R5006	42.41	58.13
					R5007	49.05	62.32
					R5008	49.33	58.88
					R5010	49.62	58.05
					R5012	48.37	60.17
					R5014	51.73	64.07
					R5016	51.08	60.61
					R5017	50.78	58.14
					R5018	43.28	63.47
					R5019	48.71	60.84
					R5020	50.93	59.28
					R5024	49.89	62.14
					R5025	52	62.39
					R5026	49.01	62.8
					R5027	50.36	63.33
					R5028	52.34	60.32
					R5029	51.22	61.48
					R5034	44.66	55.79
					R5036	46.63	60.39
					R5037	44.24	61.98
					R5038	49.04	60
					R5039	48.24	60.91
					R5040	46.84	56.42
					R5041	47.61	61.41
					R5042	50.96	60.49
					R5043	46.74	56.51
					R5045	49.91	66.51
					R5046	49.07	57.39
					R5047	49.13	67.17
					R5048	47.29	65.62
					R5049	47.33	66.03
					R5055	43.02	63.17
					R5056	47.71	61.53
					R5057	53.51	60.9
					R5059	42.08	62.32
					R5060	43.48	62.09
					R5061	46.22	60.03
					R5064	45.53	59.87
					R5067	49.69	62.22
					R5080	43.5	63.15
					R5081	58.63	67.18
					R5085	48.66	60.82
					R5088	49.44	62.7
					R5124	48.87	62.07
					R5125	48.87	56.74
					R5128	49.53	60.3
					R5129	51.72	62.25
					R5130	44.94	61.22
					R5131	46.66	63.72
					R5132	46.8	60.22
					R5091	47.75	57.36
					R5100	48.02	58.29
					R5101	52.76	65.34
					R5104	48.2	58.41
					R5106	48.44	56.74
					R5114	47.6	64.15
					R5118	50.29	59.56
					R5119	44.8	57.81
					R5120	48.93	63.77
					R5122	44.67	57
					R5135	46.73	62.84
					R5137	37.43	62.17
					R5139	43.69	63.29
					R5141	48.25	65.64
					R5142	40.21	67.3
					R5143	45.8	62.86
					R5146	48.58	63.99
					R5148	43.47	64.82
					R5151	49.03	63.04
					R5153	44	67.01
					R5156	46.06	65.15
					R5157	53.97	63.01
					R5161	47.7	64.58

## Sheet: 7
Supplementary Dataset S1_7: SOC and fatty acid composition of all accessions for BnSFAR5
SNP_T5 > 10	Oil content (%)	Oleic acid content (C18:1) (%)		0 < SNP_T5 =< 10	Oil content (%)	Oleic acid content (C18:1) (%)		SNP_T5 = 0	Oil content (%)	Oleic acid content (C18:1) (%)
R4157	48.59	65.27		R4155	49.11	66.21		R4158	55.22	68.67
R4183	52.76	62.21		R4156	47.78	61.59		R4166	51.15	65.65
R4189	49.68	63.72		R4159	48.52	61.23		R4167	47.31	61.33
R4199	48.81	67.34		R4160	46.22	65.24		R4182	49.8	60.6
R4205	51.44	60.57		R4161	49.12	62.94		R4185	49.87	59.39
R4221	50.1	63.51		R4162	51.1	59.11		R4188	44.2	59.16
R4224	49.06	66.42		R4163	46.94	65.78		R4194	48.21	65.91
R4226	46.97	65.47		R4165	52.2	64.19		R4210	47.17	60.73
R4227	55.53	68.92		R4168	50.63	60.69		R4256	50.1	60.45
R4230	44.84	61.6		R4169	43.37	65.59		R4257	48.53	59.3
R4238	47.46	63.85		R4170	47.31	61.23		R4258	38.87	59.84
R4240	49.28	63.04		R4171	51.22	66.75		R4267	47.29	69.31
R4244	47.72	59.21		R4172	48.46	61.41		R4294	48.62	59.59
R4250	51.46	62.08		R4173	47.36	64.48		R4306	45.66	63.17
R4269	49.88	66.73		R4174	48.6	68.37		R4317	46.19	62.89
R4276	41.58	62.36		R4176	47.78	63.44		R4323	35.53	67.04
R4284	42.68	66.23		R4177	46.73	61.58		R4325	44.9	62.19
R4318	44.46	67.66		R4178	46.95	67.31		R4328	47.93	67.79
R4350	49.97	63.75		R4179	51.04	68.1		R4331	47.13	64.08
R4356	47.3	68.56		R4180	49.8	67.77		R4340	45.97	67.98
R4365	47.88	68.6		R4181	48.05	58.47		R4342	50.69	67.86
R4371	48.38	63.88		R4184	50.08	60.61		R4355	40.78	67.27
R4386	50.88	66.5		R4186	48.64	62.39		R4361	49.77	71.91
R4403	46.33	61.24		R4187	46.34	65.35		R4374	40.31	64.11
R4410	49.35	69.91		R4190	49.6	61.17		R4375	43.1	68.29
R4413	49.36	65.47		R4191	47.17	59.23		R4379	53.32	63.33
R4422	47.32	59.71		R4192	50.37	62.07		R4382	52.55	71.14
R4430	46.54	66.82		R4195	49.17	59.61		R4393	49.51	67.33
R4435	43.55	63.25		R4196	50.62	58.36		R4396	48.63	67.59
R4478	44.65	64.22		R4197	49.44	57.15		R4416	49.63	67.08
R4485	49.63	64.27		R4198	49.43	67.52		R4419	44.97	62.93
R4540	42.77	61.21		R4200	49.56	63.41		R4425	48.37	59.9
R4541	45.98	59.48		R4202	47.7	66.35		R4433	47.16	67.04
R4550	48.02	65.2		R4203	46.01	58.88		R4437	44.65	64.17
R4552	48.76	63.61		R4204	52.54	61.22		R4443	50.33	65.47
R4554	47.24	61.7		R4206	53.38	60.4		R4449	47.86	68.5
R4563	48.37	62.1		R4207	48.43	66.09		R4451	47.86	65.63
R4573	47.4	64.16		R4208	47.73	67.07		R4452	46.96	67.43
R4581	48.75	67.6		R4209	41.88	63.37		R4454	48.89	69.04
R4603	50.16	67		R4211	47.71	58.52		R4459	49.09	64.49
R4605	50.1	66.98		R4212	39.5	60.91		R4465	48.18	62.13
R4608	47.99	64.36		R4213	48.55	59.76		R4468	49.72	65.8
R4615	50.26	67.13		R4214	45.96	60.82		R4472	49.22	73.22
R4616	51.06	71.65		R4215	52.12	62.32		R4477	48.18	66.18
R4624	47.17	66.13		R4216	51.95	69.31		R4492	48.51	69.9
R4627	49.33	67.93		R4218	48.24	63.92		R4494	47.2	62.56
R4634	51.39	60.84		R4219	48.02	63.9		R4502	48.97	68.62
R4635	52.38	61.23		R4220	50.63	60.51		R4503	47.14	70.75
R4636	52.34	67.67		R4222	54.47	62.13		R4512	51.88	68.1
R4641	45.38	64.52		R4223	51.02	64.62		R4515	40.29	63.36
R4646	48.53	61.48		R4225	47.22	66.8		R4518	46.34	63.96
R4662	50.71	65.81		R4228	45.22	65.79		R4521	54.06	64.55
R4687	49.54	59.65		R4229	46.9	65.2		R4525	46.95	66.92
R4695	47.18	57.56		R4231	48.98	67.41		R4533	48.79	66.95
R4700	50.95	60.94		R4232	46.21	57.27		R4534	50.09	63.3
R4706	49.96	61.3		R4236	42.98	66.6		R4535	45.42	63.37
R4720	40.3	57.53		R4237	46.88	61.24		R4546	47.7	68.98
R4725	51.35	60.89		R4239	50.76	61.69		R4558	46.04	64.75
R4767	46.75	62.41		R4241	43.1	60.44		R4559	48.9	65.21
R4772	49.13	68.28		R4242	46.39	67.87		R4568	44.78	64.66
R4807	50.38	60.27		R4243	46.95	67.83		R4571	43.3	61.63
R4814	48.17	62.56		R4247	44.63	67.11		R4579	49.99	65.87
R4822	43.97	64.92		R4248	49.45	65.41		R4588	52.94	64.94
R4828	47.22	62.98		R4249	50.73	61		R4610	44.65	63.5
R4830	48.21	70.21		R4251	47.1	63.5		R4621	54.82	60.6
R4867	44.04	60.9		R4252	47.38	67.49		R4626	50.49	70.32
R4869	48.23	61.16		R4253	49.41	60.98		R4638	50.43	68.1
R4874	43.4	64.03		R4254	48.78	67.36		R4639	52.12	66.1
R4876	51.04	63.71		R4255	50.58	65.93		R4648	49.8	65.87
R4895	54.88	64.36		R4261	48.75	61.16		R4651	49.1	69.6
R4899	48.35	57.01		R4263	51.24	60.7		R4656	51.55	61.59
R4905	49.14	64.48		R4265	51.62	69		R4665	46.8	68.19
R4915	48.22	65.42		R4266	46.82	67.9		R4675	48.77	66.38
R4924	46.5	64.43		R4272	46.46	70.06		R4676	48.77	58.46
R4926	46.33	64.11		R4274	47.96	68.1		R4680	42.8	63.87
R4928	46.37	64.82		R4277	47.07	59.95		R4684	50.11	62.48
R4929	50.29	65.67		R4278	48.72	62.96		R4688	43.98	56.46
R4986	46.6	56.75		R4279	39.18	66.31		R4696	50.99	63.03
R4987	50.77	61.32		R4281	47.33	60.82		R4705	48.17	62.35
R4991	39.76	54.8		R4282	46.21	62.68		R4710	50.98	58.04
R4993	44.83	58.64		R4286	47.52	63.94		R4737	51.47	61.02
R5005	45.37	60.65		R4288	52.84	61.63		R4742	41.44	61.83
R5008	49.33	58.88		R4292	47.99	67.63		R4747	52.02	60.06
R5012	48.37	60.17		R4293	40.71	65.06		R4752	41.64	63.73
R5019	48.71	60.84		R4295	49.12	64.41		R4753	47.65	70.36
R5030	48.33	63.62		R4296	49.56	67.14		R4754	50.31	64.77
R5034	44.66	55.79		R4297	48.93	61.41		R4766	44.8	61.46
R5043	46.74	56.51		R4298	40.25	62.36		R4794	50.89	65.53
R5047	49.13	67.17		R4299	49.77	66.65		R4797	50.27	68.76
R5051	47.4	64.7		R4301	49.66	70.22		R4803	45.69	59.87
R5059	42.08	62.32		R4303	42.54	67.73		R4812	47.95	65.93
R5064	45.53	59.87		R4304	48.17	65.13		R4819	47.78	62.55
R5067	49.69	62.22		R4305	47.54	64.54		R4825	47.04	61.12
R5068	54.14	61.29		R4307	46.81	64.49		R4831	47.2	65.31
R5069	53.05	58.96		R4308	45.76	63.87		R4832	50.47	70.33
R5070	48.3	60.26		R4309	50.89	64.91		R4833	49.89	67.12
R5080	43.5	63.15		R4310	50.48	68.68		R4835	45.12	65.95
R5086	44.13	63.87		R4311	48.85	64		R4836	43.78	65.86
R5125	48.87	56.74		R4314	50.95	65.39		R4842	47.37	60.72
R5131	46.66	63.72		R4315	50.79	68.07		R4849	42.39	64.5
R5132	46.8	60.22		R4316	46.25	62.18		R4851	40.33	57.48
R5105	47.11	61.34		R4321	42.69	68		R4857	49.09	58.63
R5106	48.44	56.74		R4324	48.4	67.88		R4873	46.17	64.08
R5115	47.19	61.52		R4326	51.41	69.23		R4901	53.16	62.89
R5121	49.59	63.35		R4329	48.88	67.04		R4909	50.71	61.69
R5151	49.03	63.04		R4334	44.95	72.55		R4913	46.64	60.68
R5157	53.97	63.01		R4335	46.3	67.19		R4919	49.52	65.16
R5159	47.87	61.36		R4336	52.1	63.79		R4931	48.21	64.91
				R4337	49.02	67.33		R5006	42.41	58.13
				R4338	48.06	64.2		R5020	50.93	59.28
				R4339	47.8	67.61		R5136	46.45	65.09
				R4341	52.59	58.53
				R4343	45.67	62.06
				R4344	45.86	64.88
				R4345	47.04	67.46
				R4347	43.99	63.26
				R4349	48.17	66.77
				R4351	47.56	64.69
				R4352	48.6	69.32
				R4353	47.08	58.42
				R4354	46.74	64.47
				R4357	45.16	68.28
				R4358	48.24	66.57
				R4359	47.48	66.51
				R4360	49.22	70.32
				R4364	48.29	65.36
				R4366	47.17	65.9
				R4367	50.51	66.88
				R4368	47.42	65.86
				R4369	45.14	64.66
				R4372	48.56	60.53
				R4373	45.42	61.68
				R4376	49.93	70.09
				R4377	48.82	68.54
				R4378	45.02	62.29
				R4380	51.72	69.82
				R4381	49.12	69.53
				R4383	50.15	66.78
				R4384	49.97	70.13
				R4385	44.37	61.01
				R4387	51.54	65.35
				R4388	51.89	68.01
				R4389	43.22	62.15
				R4391	49.74	59.24
				R4395	51.97	72.34
				R4397	51.46	70.3
				R4398	52.38	69.22
				R4399	47.6	66.06
				R4400	45.23	65.91
				R4401	47.03	63.95
				R4402	49.75	61.32
				R4404	45.67	73.85
				R4405	46.39	63.53
				R4406	47.93	63.81
				R4407	49.09	72.47
				R4408	50.86	69.72
				R4409	48.71	62.13
				R4411	46.45	63.3
				R4412	49	59.07
				R4414	50.15	66.76
				R4415	50.98	69.38
				R4417	46.54	63.89
				R4418	46.99	66.16
				R4420	48.32	60.79
				R4421	51.33	70.66
				R4423	48.14	63.99
				R4424	48.61	68.75
				R4426	48	64.9
				R4427	47.99	68.7
				R4429	48.08	67.44
				R4431	40.55	59.62
				R4434	45.6	61.33
				R4436	49.18	60.54
				R4438	48.45	70.14
				R4439	47.72	67.26
				R4440	53.22	67.41
				R4444	49.78	67
				R4445	49.78	65.32
				R4446	47.74	62.53
				R4448	49.57	64.83
				R4453	47.04	70.71
				R4455	47.72	60
				R4456	49.63	68.76
				R4457	43.93	64.2
				R4458	47.34	72.58
				R4460	45.07	62.96
				R4461	45.19	63.75
				R4462	47.5	65.94
				R4463	49.55	59.73
				R4464	44.47	61.4
				R4466	45.58	65.35
				R4467	48.38	68.26
				R4469	47	59.95
				R4470	46.34	64.49
				R4471	48.96	65.92
				R4473	50.07	69.06
				R4474	47.1	64.39
				R4476	47.79	66.38
				R4479	48.43	67.52
				R4480	49.72	65.35
				R4481	47.24	64.29
				R4482	47.83	68.37
				R4483	46.67	64.94
				R4486	49.07	65.66
				R4487	46.45	57.69
				R4488	47.23	62.2
				R4489	47.53	64.13
				R4491	49.72	66.92
				R4495	47.8	68.13
				R4496	50.44	70.34
				R4498	45	64.17
				R4500	44.75	66.97
				R4501	43.98	65.4
				R4504	52.13	62.34
				R4506	47.47	64.27
				R4507	47.94	67.19
				R4508	49.83	67.1
				R4509	49.75	68.76
				R4511	51.03	68.64
				R4513	46.35	62.26
				R4514	46.23	65.44
				R4516	40.15	56.43
				R4517	42.94	67.53
				R4519	46.28	67.05
				R4520	48.9	66.48
				R4522	49.75	59.77
				R4523	48.08	68.33
				R4524	48.73	64.14
				R4526	47.19	66.27
				R4527	45.49	67.15
				R4529	45.73	60.92
				R4531	47.72	63.19
				R4536	48.52	68.74
				R4537	48.77	67.28
				R4538	44.44	62.3
				R4539	48.37	72.59
				R4542	49.13	68.8
				R4543	48.33	67.8
				R4544	48.66	70.16
				R4545	43.91	63.15
				R4547	49.83	74.2
				R4548	41.77	64.57
				R4549	44.97	66.09
				R4551	49.01	67.64
				R4553	47.94	62.94
				R4555	48.67	66.95
				R4556	49.01	69.26
				R4557	46.79	66.58
				R4561	51.67	62.88
				R4562	47.08	64.38
				R4564	46.32	62.49
				R4565	48.24	69.3
				R4566	50.59	62.99
				R4567	50.95	62.46
				R4569	44.83	64.59
				R4570	46.84	65.74
				R4572	47.67	60.27
				R4574	49.73	66.96
				R4575	49.5	58.4
				R4576	42.13	68.47
				R4577	43.76	61.83
				R4578	47.32	66.68
				R4580	48.14	63.28
				R4583	49.12	66.39
				R4584	45.77	58.92
				R4585	45.6	63.8
				R4586	52.03	64.89
				R4587	50.66	60.62
				R4589	37.39	63.31
				R4592	38.35	59.94
				R4595	48.14	61.21
				R4596	48	66.95
				R4597	50.08	65.64
				R4598	47.4	69.89
				R4599	52.47	71.57
				R4600	49.27	62.32
				R4601	48.44	65.01
				R4602	45.71	65.05
				R4604	46.79	66.59
				R4606	50.3	65.75
				R4607	51.38	63.93
				R4609	48.73	64.36
				R4611	48.86	65.65
				R4612	48.8	66.63
				R4613	49.53	65.04
				R4614	52.64	64.38
				R4617	48.97	67.14
				R4619	46.47	65.31
				R4620	49.69	66.3
				R4622	51.07	66.68
				R4623	48.97	70.07
				R4625	51.15	68.48
				R4628	49.91	65.46
				R4629	50.54	67.04
				R4630	47.94	64.85
				R4631	49.9	61.24
				R4632	52.19	67.33
				R4633	48.1	65.82
				R4637	51.33	67.52
				R4640	47.86	68.93
				R4642	50.55	66.83
				R4643	47.91	62.27
				R4644	47.13	65.76
				R4645	47.06	63.73
				R4647	52.06	62.32
				R4649	45.96	57.61
				R4650	43.73	65.48
				R4652	48.33	63.55
				R4653	53.06	65.41
				R4654	53.71	65.14
				R4655	50.16	68.82
				R4657	52.27	63.19
				R4658	50.05	66.13
				R4659	45.94	63.03
				R4660	46.58	60.59
				R4661	50.65	66.49
				R4663	47.76	66.74
				R4664	47.09	64.25
				R4666	49.03	65.62
				R4667	47.44	63.35
				R4668	50.87	67.48
				R4671	49.62	61.52
				R4672	47.77	67.86
				R4673	49.1	59.64
				R4674	48.05	66.2
				R4677	44.6	66.02
				R4678	46.63	66.07
				R4679	49.99	62.91
				R4682	48.9	61.35
				R4683	47.66	62.16
				R4685	48.5	61.38
				R4686	49.44	63.44
				R4689	49.12	62.4
				R4690	49.92	62.58
				R4691	42.36	66.95
				R4692	45.71	63.7
				R4693	49.19	71.63
				R4694	49.85	59.89
				R4697	51.13	60.42
				R4701	47.06	58.96
				R4703	48.69	67.81
				R4704	44.55	67.38
				R4707	50.3	59.69
				R4708	47.48	57.78
				R4711	51.63	63.06
				R4712	47.9	61.54
				R4713	51.93	62.41
				R4715	52.35	64.84
				R4718	49.28	57.47
				R4719	42.48	59.9
				R4721	44.04	56.91
				R4723	50.36	63.34
				R4726	45.54	63.27
				R4728	47.19	63.26
				R4729	47.23	59.84
				R4730	48.09	63.05
				R4731	49.41	62.75
				R4732	47.54	53.51
				R4735	48.19	65.31
				R4736	54.68	62.81
				R4738	49.46	63.97
				R4739	49.88	59.56
				R4743	47.27	58.49
				R4744	41.84	60.13
				R4745	44.71	64.85
				R4746	47.32	61.08
				R4748	44.24	62.09
				R4749	42.34	59.96
				R4750	53.73	66.48
				R4751	50.41	64.25
				R4755	45.65	61.75
				R4757	50.59	62.2
				R4758	51.24	64.5
				R4760	51.21	61.87
				R4762	39.16	64.76
				R4763	53.77	65.31
				R4765	49.44	63.31
				R4768	42.73	62.68
				R4769	50.47	62.77
				R4770	50.31	64.14
				R4773	47.08	65.34
				R4774	52.24	65.16
				R4775	50.69	67.88
				R4778	47.57	59.05
				R4779	49.14	68.44
				R4780	47.63	68.22
				R4781	51.72	66.63
				R4782	49.5	67.03
				R4783	46.3	65.8
				R4784	50.6	67.76
				R4786	49.73	68.52
				R4787	46.41	64.34
				R4788	49.34	67.72
				R4789	49.94	70.23
				R4790	45.39	63.25
				R4791	49.49	65.11
				R4792	47.12	65.15
				R4793	48.01	64.58
				R4795	45.65	63.18
				R4796	48.62	66.65
				R4798	48.64	66.18
				R4799	50.81	62.02
				R4800	49.63	70.07
				R4801	48.25	68.67
				R4802	45.04	62.04
				R4804	50.54	63.39
				R4805	47.16	60.77
				R4806	48.37	65.35
				R4808	44.7	62.99
				R4809	51.24	65.43
				R4810	50.47	69.31
				R4813	48.3	63.4
				R4815	48.88	62.96
				R4816	45.32	67.22
				R4817	48.42	71.17
				R4820	47.99	70.59
				R4821	47.34	66.27
				R4823	48.37	71.6
				R4824	49.14	69.15
				R4826	49.59	68.11
				R4827	49.61	66.11
				R4829	48.88	65.58
				R4834	48.58	70.2
				R4837	46.93	65.22
				R4838	47.17	68.95
				R4839	47.01	66.12
				R4840	44.2	71.97
				R4841	46.84	71.58
				R4843	49.18	56.27
				R4844	48.23	65.4
				R4845	47.7	58.87
				R4846	47.9	67.17
				R4847	48.53	66.82
				R4848	50.1	61.62
				R4850	47.27	62.26
				R4852	49.81	60.16
				R4853	47.43	67.45
				R4854	47.85	61.95
				R4855	35.09	63.6
				R4856	49.18	62.95
				R4858	52.79	58.79
				R4859	38.51	64.18
				R4860	46.99	56.81
				R4861	47.21	59.89
				R4862	43.71	59.57
				R4863	48.96	60.8
				R4864	47.75	62.54
				R4865	49.79	61.67
				R4866	42.75	60.2
				R4868	50.67	60.25
				R4870	50.27	63.53
				R4871	39.71	58.47
				R4872	48.67	62.74
				R4875	49.41	62.56
				R4877	38.27	61.87
				R4878	49.57	68.13
				R4879	46.71	61.73
				R4880	44.68	60.4
				R4881	49.11	56.61
				R4882	42.43	64.39
				R4883	45.63	60.25
				R4884	48.8	68.07
				R4885	47.85	61.6
				R4887	48.79	58.87
				R4889	48.61	59.53
				R4890	52.32	63.85
				R4891	50.68	61.13
				R4892	48.51	58.97
				R4893	50.11	59.12
				R4894	51.48	60.69
				R4896	50.29	62.57
				R4897	50.73	57.76
				R4902	48.28	60.35
				R4903	47.98	64.54
				R4906	43.39	62.44
				R4907	48.06	64.45
				R4908	50.38	60.5
				R4910	51.07	63.15
				R4911	48.13	60.09
				R4912	45.59	58.66
				R4914	48.37	63.74
				R4916	50.32	67.59
				R4917	49.53	63.73
				R4918	46.27	62.93
				R4920	47.61	64.79
				R4921	48.86	66.17
				R4922	47.47	63.48
				R4923	48	63.05
				R4925	48.49	65.56
				R4927	45.92	63.54
				R4930	48.71	62.75
				R4932	47.13	64.47
				R4933	46.84	65.54
				R4934	44.91	58.48
				R4935	45.97	65.17
				R4936	50.94	61.29
				R4937	51.11	65.67
				R4940	46.01	68.15
				R4941	47.76	62.04
				R4942	50.34	68.29
				R4943	49.7	62.03
				R4944	49.51	66.35
				R4945	52.09	63.43
				R4946	45.58	63.47
				R4947	50.62	63.77
				R4948	46.6	61.64
				R4949	48.35	65.64
				R4950	50.24	62.03
				R4951	48.91	67.45
				R4953	49.12	63.99
				R4954	52.94	62.53
				R4955	49.73	67.01
				R4956	50.63	67.78
				R4957	49.41	66.91
				R4958	48.46	59.31
				R4959	45.92	59.49
				R4960	48.23	61.02
				R4961	46.17	67.42
				R4962	41.01	63.35
				R4965	49.01	59.12
				R4966	48.09	64.37
				R4968	47.19	63.47
				R4969	48.85	66.71
				R4970	51.86	68.09
				R4972	45.69	62.27
				R4973	46.9	67.14
				R4974	48.5	64.66
				R4975	46.21	67.51
				R4977	48.52	62.55
				R4978	44.69	65.04
				R4979	48.45	62.31
				R4980	51.69	65.67
				R4981	49.09	62.27
				R4982	40.9	61.76
				R4983	45.52	65.22
				R4984	46.38	64.54
				R4985	48.41	66.94
				R4988	46.32	57.06
				R4990	47.27	55.19
				R4992	41.96	62.52
				R4994	47.3	60.74
				R4995	51.92	61.46
				R4996	51.94	57.91
				R4998	46.44	62.52
				R4999	44.77	59.91
				R5000	50.18	62.48
				R5001	50.69	62.39
				R5002	42.94	61.51
				R5003	49.08	61.23
				R5004	44.63	59.42
				R5007	49.05	62.32
				R5009	44.93	57.75
				R5010	49.62	58.05
				R5014	51.73	64.07
				R5015	48.37	61.54
				R5016	51.08	60.61
				R5017	50.78	58.14
				R5018	43.28	63.47
				R5021	52.81	61.3
				R5022	51.87	56.53
				R5023	45.63	58.98
				R5024	49.89	62.14
				R5025	52	62.39
				R5026	49.01	62.8
				R5027	50.36	63.33
				R5028	52.34	60.32
				R5029	51.22	61.48
				R5033	49.43	57.26
				R5035	51.42	60.02
				R5036	46.63	60.39
				R5037	44.24	61.98
				R5038	49.04	60
				R5039	48.24	60.91
				R5040	46.84	56.42
				R5041	47.61	61.41
				R5042	50.96	60.49
				R5044	48.76	57.57
				R5045	49.91	66.51
				R5046	49.07	57.39
				R5048	47.29	65.62
				R5049	47.33	66.03
				R5050	50.49	64.09
				R5052	49.63	60
				R5054	45.7	65.81
				R5055	43.02	63.17
				R5056	47.71	61.53
				R5057	53.51	60.9
				R5060	43.48	62.09
				R5061	46.22	60.03
				R5062	49.35	58.97
				R5065	48.54	63.97
				R5066	52.13	59.95
				R5071	49.7	55.67
				R5072	44.12	67.9
				R5073	53.91	60.34
				R5074	51.92	59.11
				R5075	53.33	62.76
				R5076	54.66	62.1
				R5078	53.56	59.97
				R5079	55.4	61.47
				R5081	58.63	67.18
				R5082	51.9	62.98
				R5083	52.49	61.16
				R5084	51.36	58.64
				R5085	48.66	60.82
				R5088	49.44	62.7
				R5089	51.74	59.86
				R5124	48.87	62.07
				R5126	52.26	64.47
				R5127	52.96	65.39
				R5128	49.53	60.3
				R5129	51.72	62.25
				R5130	44.94	61.22
				R5091	47.75	57.36
				R5094	48.46	57.98
				R5098	52.42	69.58
				R5099	45.42	59.05
				R5100	48.02	58.29
				R5101	52.76	65.34
				R5102	49.49	68.66
				R5104	48.2	58.41
				R5107	45.99	62.21
				R5108	44.96	65.68
				R5109	53.78	67
				R5110	56.55	65.45
				R5112	49.86	61.95
				R5114	47.6	64.15
				R5116	48.78	58.49
				R5117	50.14	63.12
				R5118	50.29	59.56
				R5119	44.8	57.81
				R5120	48.93	63.77
				R5122	44.67	57
				R5133	48.76	62.36
				R5134	48.72	65.62
				R5135	46.73	62.84
				R5137	37.43	62.17
				R5139	43.69	63.29
				R5141	48.25	65.64
				R5142	40.21	67.3
				R5143	45.8	62.86
				R5146	48.58	63.99
				R5147	49.42	64.49
				R5148	43.47	64.82
				R5149	51.41	61.06
				R5150	52.27	63.88
				R5152	46.76	65.61
				R5153	44	67.01
				R5154	48.18	67.84
				R5156	46.06	65.15
				R5161	47.7	64.58
