# Supplementary material for: Elevating seed oil content in a polyploid crop by induced mutations in SEED FATTY ACID REDUCER genes
Source: Plant Biotechnol J. 2020 Apr 13;18(11):2251–66. doi: 10.1111/pbi.13381 (PMC7589255; doi:10.1111/pbi.13381)
Supplement: Supplementary file 3 — Dataset S2 BnGDSL agene expression in developing seeds [file PBI-18-2251-s002.xlsx]

## Sheet: 1
Supplementary Dataset S2_1: BnGDSL genes expressed in developing seeds
BnaA01g29500D	Genes marked with green are AtGDSL orthologs
BnaA05g36890D
BnaA04g04900D
BnaCnng27420D
BnaC07g10240D
BnaA02g04090D
BnaC01g19020D
BnaC01g09700D
BnaC06g36590D
BnaA09g27190D
BnaA06g32900D
BnaC09g18630D
BnaA08g17830D
BnaA08g17820D
BnaC06g29050D
BnaC02g03000D
BnaC03g59260D
BnaA07g36520D
BnaC09g43060D
BnaA05g33110D
BnaC06g06810D
BnaC06g06760D
BnaC03g53090D
BnaA07g08290D
BnaA04g22460D
BnaC05g06980D
BnaC02g32000D
BnaC05g46600D
BnaC04g18090D
BnaC06g22050D
BnaCnng34700D
BnaA01g08120D
BnaA06g37930D
BnaA05g34360D
BnaC07g10250D
BnaC05g47350D
BnaA05g31970D
BnaCnng17040D
BnaC07g10260D
BnaA03g26860D
BnaC06g22960D
BnaC03g01340D
BnaC08g08210D
BnaC03g58800D
BnaAnng14060D
BnaA06g18900D
BnaA06g01430D
BnaC02g32010D
BnaA08g18220D
BnaC09g26010D
BnaC03g59270D
BnaA09g15250D
BnaC05g36950D
BnaA03g43830D
BnaA07g32220D
BnaC03g44180D
BnaAnng34060D
BnaA09g27150D
BnaA07g08280D
BnaC04g52870D
BnaC03g31810D
BnaA09g22200D
BnaAnng00730D
BnaA02g24170D
BnaA07g08260D
BnaA02g02760D
BnaC07g35650D
BnaC02g17620D
BnaA02g13390D
BnaA03g28510D
BnaA08g07360D
BnaCnng44670D
BnaC02g03010D
BnaC03g33650D
BnaAnng05710D
BnaA07g07790D
BnaC06g10380D
BnaC03g71620D
BnaA03g37780D
BnaC06g22060D
BnaC04g27640D
BnaA07g30970D
BnaC07g09690D
BnaA07g21530D
BnaC01g37130D
BnaC07g23580D
BnaAnng12970D
BnaA01g15910D
BnaC05g21950D
BnaCnng39210D
BnaA09g41930D
BnaAnng00800D
BnaC02g02920D
BnaA08g00970D
BnaA08g29190D
BnaA04g13700D
BnaAnng22470D
BnaA07g29440D
BnaC08g34430D
BnaA03g11620D
BnaCnng07890D
BnaA10g23000D
BnaA02g05950D
BnaC04g35970D
BnaA06g33600D

## Sheet: 2
Supplementary Dataset S2_2: AtGDSLorthologs equally expressed at 16 DAP and 40 DAP
BnaC07g10260D
BnaC07g35650D
BnaC09g43060D
BnaC06g10380D
BnaA03g26860D
BnaC03g58800D
BnaA07g08290D
BnaA08g18220D
BnaC03g71620D
BnaC03g01340D
BnaA07g08260D
BnaAnng12970D
BnaC07g10240D
BnaC05g46600D

## Sheet: 3
Supplementary Dataset S2_3: AtGDSL orthologs upregulated at 40 DAP relative to at 16 DAP
BnaC06g06810D
BnaC01g37130D
BnaCnng17040D
BnaCnng44670D
BnaC04g18090D
BnaA01g29500D
BnaA07g36520D
BnaA02g24170D
BnaC08g34430D
BnaAnng00800D
BnaCnng07890D
BnaA07g29440D
BnaA02g05950D
BnaA08g29190D
BnaCnng39210D
BnaA04g13700D
BnaA08g00970D
BnaA06g33600D
BnaC04g35970D
BnaA10g23000D
BnaA09g41930D
BnaA03g11620D

## Sheet: 4
Supplementary Dataset S2_4: AtGDSL orthologs downregulated at 40 DAP relative to at 16 DAP
BnaC06g06760D
BnaA06g01430D
BnaCnng34700D
BnaAnng05710D
BnaC06g22050D
BnaA07g21530D
BnaA07g32220D
BnaA07g08280D
BnaC06g36590D
BnaA07g07790D
BnaC03g53090D
BnaA06g18900D
BnaC07g10250D
BnaC03g59260D
BnaAnng14060D
BnaC03g59270D
BnaC02g03000D
BnaC03g33650D
BnaA02g13390D
BnaA08g17830D
BnaA09g15250D
BnaC02g17620D
BnaC02g32010D
BnaC05g47350D
BnaCnng27420D
BnaA08g17820D
BnaA02g04090D
BnaC02g32000D
BnaAnng34060D
BnaA05g31970D
BnaC06g22060D
BnaC09g18630D
BnaC07g09690D
BnaA02g02760D
BnaC09g26010D
BnaA04g22460D
BnaA06g37930D
BnaC06g22960D
BnaA09g22200D
